# Supplementary material for: [N′-(3-Meth­oxy-2-oxidobenzyl­idene)nicotinohydrazidato]dimethyl­tin(IV)
Source: Acta Crystallogr Sect E Struct Rep Online. 2009 Sep 19;65(Pt 10):m1236. doi: 10.1107/S160053680903726X (PMC2970494; doi:10.1107/S160053680903726X)
Supplement: Supplementary file 1 [file e-65-m1236-sup1.cif]

##############################################################################
###                                                                        ###
###        Electronic paper (Acta Crystallographica Section E)             ###
###                                                                        ###
##############################################################################
#                                                                            #
# This CIF contains the data in a paper accepted for publication in Acta     #
# Crystallographica Section E. It conforms to the requirements of Notes      #
# for Authors for Section E, and has been peer reviewed under the auspices   #
# of the IUCr Commission on Journals.                                        #
#                                                                            #
# Full details of the Crystallographic Information File format               #
# are given in the paper "The Crystallographic Information File (CIF):       #
# a New Standard Archive File for Crystallography" by S. R. Hall, F. H.      #
# Allen and I. D. Brown [Acta Cryst. (1991), A47, 655-685].                  #
#                                                                            #
# The current version of the core CIF dictionary is obtainable from          #
# ftp://ftp.iucr.org/pub/cif_core.dic. The current version number is 2.4.    #
#                                                                            #
# Software is freely available for graphical display of the structure(s) in  #
# this CIF.  For information consult the CIF home page http://www.iucr.org/  #
# cif/home.html                                                              #
#                                                                            #
# This file may be used for bona fide research purposes within the           #
# scientific community so long as proper attribution is given to the journal # 
# article from which it was obtained.                                        #
#                                                                            #
##############################################################################
                                             
data_I
_audit_creation_method     SHELXL-97
_chemical_name_systematic
;
[<i>N</i>'-(3-Methoxy-2-oxidobenzylidene)nicotinohydrazidato]dimethyltin(IV)
;
_chemical_name_common     ?
_chemical_formula_moiety     'C16 H17 N3 O3 Sn'
_chemical_formula_sum     'C16 H17 N3 O3 Sn'
_chemical_formula_iupac     '[Sn (C H3)2 (C14 H11 N3 O3)]'
_chemical_formula_weight     418.02
_chemical_melting_point     ?
_symmetry_cell_setting     Monoclinic
_symmetry_space_group_name_H-M     'C 2/c'
_symmetry_space_group_name_Hall     '-C 2yc'
loop_
    _symmetry_equiv_pos_as_xyz
    'x, y, z'
    '-x, y, -z+1/2'
    'x+1/2, y+1/2, z'
    '-x+1/2, y+1/2, -z+1/2'
    '-x, -y, -z'
    'x, -y, z-1/2'
    '-x+1/2, -y+1/2, -z'
    'x+1/2, -y+1/2, z-1/2'
_cell_length_a     26.121(8)
_cell_length_b     9.795(3)
_cell_length_c     13.227(4)
_cell_angle_alpha     90.00
_cell_angle_beta     103.666(4)
_cell_angle_gamma     90.00
_cell_volume     3288.4(17)
_cell_formula_units_Z     8
_cell_measurement_reflns_used     4244
_cell_measurement_theta_min     2.228
_cell_measurement_theta_max     27.586
_cell_measurement_temperature     298(2)
_exptl_crystal_description     block
_exptl_crystal_colour     yellow
_exptl_crystal_size_max     0.35
_exptl_crystal_size_mid     0.16
_exptl_crystal_size_min     0.12
_exptl_crystal_density_diffrn     1.689
_exptl_crystal_density_meas     ?
_exptl_crystal_density_method     'not measured'
_exptl_crystal_F_000     1664
_exptl_absorpt_coefficient_mu     1.572
_exptl_absorpt_correction_type     multi-scan
_exptl_absorpt_process_details     '(SADABS; Sheldrick, 1996)'
_exptl_absorpt_correction_T_min     0.6092
_exptl_absorpt_correction_T_max     0.8338
_exptl_special_details
;
;
_diffrn_ambient_temperature     298(2)
_diffrn_radiation_type     MoK\a
_diffrn_radiation_wavelength     0.71073
_diffrn_radiation_source     'fine-focus sealed tube'
_diffrn_radiation_monochromator     graphite
_diffrn_measurement_device_type     'Bruker SMART CCD area-detector'
_diffrn_measurement_method     '\f and \w'
_diffrn_detector_area_resol_mean     ?
_diffrn_reflns_number     9367
_diffrn_reflns_av_R_equivalents     0.0233
_diffrn_reflns_av_sigmaI/netI     0.0295
_diffrn_reflns_theta_min     1.60
_diffrn_reflns_theta_max     27.00
_diffrn_reflns_theta_full     27.00
_diffrn_measured_fraction_theta_max     0.996
_diffrn_measured_fraction_theta_full     0.996
_diffrn_reflns_limit_h_min     -33
_diffrn_reflns_limit_h_max     20
_diffrn_reflns_limit_k_min     -12
_diffrn_reflns_limit_k_max     12
_diffrn_reflns_limit_l_min     -13
_diffrn_reflns_limit_l_max     16
_diffrn_standards_number     ?
_diffrn_standards_interval_count     ?
_diffrn_standards_interval_time     ?
_diffrn_standards_decay_%     ?
_refine_special_details
;
Refinement of <i>F</i>^2^ against ALL reflections. The weighted <i>R</i>-factor
<i>wR</i> and goodness of fit <i>S</i> are based on <i>F</i>^2^, conventional
<i>R</i>-factors <i>R</i> are based on <i>F</i>, with <i>F</i> set to zero for
negative <i>F</i>^2^. The threshold expression of <i>F</i>^2^ >
\s(<i>F</i>^2^) is used only for calculating <i>R</i>-factors(gt) <i>etc</i>.
and is not relevant to the choice of reflections for refinement.
<i>R</i>-factors based on <i>F</i>^2^ are statistically about twice as large
as those based on <i>F</i>, and <i>R</i>- factors based on ALL data will be
even larger.
;
_reflns_number_total     3574
_reflns_number_gt     3115
_reflns_threshold_expression     I>2\s(I)
_refine_ls_structure_factor_coef     Fsqd
_refine_ls_matrix_type     full
_refine_ls_R_factor_all     0.0382
_refine_ls_R_factor_gt     0.0322
_refine_ls_wR_factor_gt     0.0833
_refine_ls_wR_factor_ref     0.0873
_refine_ls_goodness_of_fit_ref     1.003
_refine_ls_restrained_S_all     1.003
_refine_ls_number_reflns     3574
_refine_ls_number_parameters     211
_refine_ls_number_restraints     0
_refine_ls_hydrogen_treatment     constr
_refine_ls_weighting_scheme     calc
_refine_ls_weighting_details
         'calc w=1/[\s^2^(Fo^2^)+(0.0558P)^2^+0.5213P] where P=(Fo^2^+2Fc^2^)/3'
_atom_sites_solution_hydrogens     geom
_atom_sites_solution_primary     direct
_atom_sites_solution_secondary     difmap
_refine_ls_shift/su_max     0.000
_refine_ls_shift/su_mean     0.000
_refine_diff_density_max     0.480
_refine_diff_density_min     -0.536
_refine_ls_extinction_method     none
_refine_ls_extinction_coef     ?
loop_
    _atom_type_symbol
    _atom_type_description
    _atom_type_scat_dispersion_real
    _atom_type_scat_dispersion_imag
    _atom_type_scat_source
    'C' 'C' 0.0033 0.0016
                         'International Tables Vol C Tables 4.2.6.8 and 6.1.1.4'
    'H' 'H' 0.0000 0.0000
                         'International Tables Vol C Tables 4.2.6.8 and 6.1.1.4'
    'N' 'N' 0.0061 0.0033
                         'International Tables Vol C Tables 4.2.6.8 and 6.1.1.4'
    'O' 'O' 0.0106 0.0060
                         'International Tables Vol C Tables 4.2.6.8 and 6.1.1.4'
    'Sn' 'Sn' -0.6537 1.4246
                         'International Tables Vol C Tables 4.2.6.8 and 6.1.1.4'
_computing_data_collection     'SMART (Siemens, 1996)'
_computing_cell_refinement     'SAINT (Siemens, 1996)'
_computing_data_reduction     'SAINT (Siemens, 1996)'
_computing_structure_solution     'SHELXS97 (Sheldrick, 2008)'
_computing_structure_refinement     'SHELXL97 (Sheldrick, 2008)'
_computing_molecular_graphics     'SHELXTL (Sheldrick, 2008)'
_computing_publication_material     'SHELXTL (Sheldrick, 2008)'
loop_
    _atom_site_type_symbol
    _atom_site_label
    _atom_site_fract_x
    _atom_site_fract_y
    _atom_site_fract_z
    _atom_site_U_iso_or_equiv
    _atom_site_adp_type
    _atom_site_calc_flag
    _atom_site_refinement_flags
    _atom_site_occupancy
    _atom_site_disorder_assembly
    _atom_site_disorder_group
    C C1 -0.17768(17) -0.0742(5) -0.0099(5) 0.112(2) Uani d . 1 . .
    H H1A -0.1913 -0.0622 0.0509 0.169 Uiso calc R 1 . .
    H H1B -0.1729 -0.1697 -0.0208 0.169 Uiso calc R 1 . .
    H H1C -0.2021 -0.0368 -0.0693 0.169 Uiso calc R 1 . .
    C C2 -0.12735(12) 0.1271(3) 0.0369(2) 0.0486(7) Uani d . 1 . .
    C C3 -0.17073(12) 0.1957(3) 0.0522(3) 0.0543(8) Uani d . 1 . .
    H H3 -0.2031 0.1515 0.0391 0.065 Uiso calc R 1 . .
    C C4 -0.16700(14) 0.3308(3) 0.0870(3) 0.0598(9) Uani d . 1 . .
    H H4 -0.1966 0.3761 0.0973 0.072 Uiso calc R 1 . .
    C C5 -0.11962(12) 0.3952(3) 0.1057(3) 0.0530(7) Uani d . 1 . .
    H H5 -0.1171 0.4852 0.1286 0.064 Uiso calc R 1 . .
    C C6 -0.07437(12) 0.3282(3) 0.0910(2) 0.0450(7) Uani d . 1 . .
    C C7 -0.07714(12) 0.1931(3) 0.0542(2) 0.0441(7) Uani d . 1 . .
    C C8 -0.02708(12) 0.4074(3) 0.1159(2) 0.0461(6) Uani d . 1 . .
    H H8 -0.0301 0.4944 0.1421 0.055 Uiso calc R 1 . .
    C C9 0.10299(11) 0.4315(3) 0.1225(2) 0.0453(7) Uani d . 1 . .
    C C10 0.14890(11) 0.5246(3) 0.1563(2) 0.0458(7) Uani d . 1 . .
    C C11 0.14558(15) 0.6528(3) 0.1969(3) 0.0579(8) Uani d . 1 . .
    H H11 0.1133 0.6872 0.2032 0.069 Uiso calc R 1 . .
    C C12 0.19100(16) 0.7297(4) 0.2282(3) 0.0701(10) Uani d . 1 . .
    H H12 0.1898 0.8172 0.2549 0.084 Uiso calc R 1 . .
    C C13 0.23784(17) 0.6734(4) 0.2190(3) 0.0701(11) Uani d . 1 . .
    H H13 0.2683 0.7251 0.2416 0.084 Uiso calc R 1 . .
    C C14 0.19835(12) 0.4796(3) 0.1490(3) 0.0563(8) Uani d . 1 . .
    H H14 0.2006 0.3938 0.1202 0.068 Uiso calc R 1 . .
    C C15 0.07460(13) 0.0606(3) 0.1813(2) 0.0564(8) Uani d . 1 . .
    H H15A 0.0728 -0.0342 0.1625 0.085 Uiso calc R 1 . .
    H H15B 0.0544 0.0760 0.2323 0.085 Uiso calc R 1 . .
    H H15C 0.1106 0.0858 0.2099 0.085 Uiso calc R 1 . .
    C C16 0.03460(15) 0.1988(3) -0.1120(3) 0.0562(8) Uani d . 1 . .
    H H16A 0.0649 0.2438 -0.1258 0.084 Uiso calc R 1 . .
    H H16B 0.0036 0.2518 -0.1405 0.084 Uiso calc R 1 . .
    H H16C 0.0310 0.1100 -0.1435 0.084 Uiso calc R 1 . .
    N N1 0.05804(9) 0.4727(2) 0.1381(2) 0.0477(6) Uani d . 1 . .
    N N2 0.01913(9) 0.3731(3) 0.10640(18) 0.0445(5) Uani d . 1 . .
    N N3 0.24269(11) 0.5509(3) 0.1802(3) 0.0683(8) Uani d . 1 . .
    O O1 -0.12845(9) -0.0056(3) 0.0043(2) 0.0690(7) Uani d . 1 . .
    O O2 -0.03632(8) 0.1225(2) 0.03858(18) 0.0546(5) Uani d . 1 . .
    O O3 0.11123(10) 0.3162(2) 0.0820(2) 0.0604(6) Uani d . 1 . .
    Sn Sn1 0.043848(7) 0.17888(2) 0.049245(14) 0.04388(10) Uani d . 1 . .
loop_
    _atom_site_aniso_label
    _atom_site_aniso_U_11
    _atom_site_aniso_U_22
    _atom_site_aniso_U_33
    _atom_site_aniso_U_12
    _atom_site_aniso_U_13
    _atom_site_aniso_U_23
    C1 0.066(3) 0.083(3) 0.202(6) -0.031(2) 0.060(3) -0.070(3)
    C2 0.0429(16) 0.0581(18) 0.0459(16) -0.0086(14) 0.0129(12) -0.0022(14)
    C3 0.0378(16) 0.072(2) 0.0542(19) -0.0055(14) 0.0135(14) 0.0008(15)
    C4 0.0459(18) 0.069(2) 0.069(2) 0.0046(15) 0.0219(16) -0.0008(16)
    C5 0.0518(18) 0.0535(18) 0.0568(19) 0.0003(14) 0.0190(14) 0.0026(15)
    C6 0.0419(16) 0.0540(17) 0.0397(15) -0.0042(12) 0.0107(12) 0.0063(12)
    C7 0.0394(15) 0.0581(18) 0.0354(14) -0.0030(12) 0.0103(11) 0.0039(12)
    C8 0.0472(17) 0.0458(15) 0.0459(16) -0.0028(13) 0.0120(12) 0.0027(13)
    C9 0.0451(16) 0.0492(16) 0.0418(15) -0.0110(13) 0.0104(12) 0.0012(13)
    C10 0.0479(16) 0.0466(16) 0.0421(15) -0.0124(13) 0.0091(12) 0.0037(13)
    C11 0.061(2) 0.0536(18) 0.061(2) -0.0123(15) 0.0173(16) -0.0053(15)
    C12 0.082(3) 0.0534(19) 0.076(3) -0.023(2) 0.022(2) -0.0120(19)
    C13 0.057(2) 0.079(3) 0.071(3) -0.0297(18) 0.0076(18) -0.0001(19)
    C14 0.0514(18) 0.0535(18) 0.062(2) -0.0115(15) 0.0101(15) -0.0008(16)
    C15 0.060(2) 0.061(2) 0.0445(17) -0.0025(15) 0.0053(14) 0.0008(14)
    C16 0.075(2) 0.0510(18) 0.0452(18) -0.0102(16) 0.0203(16) -0.0036(14)
    N1 0.0450(14) 0.0442(13) 0.0535(15) -0.0077(11) 0.0107(11) -0.0006(11)
    N2 0.0445(14) 0.0462(13) 0.0426(13) -0.0091(11) 0.0100(10) -0.0005(11)
    N3 0.0507(17) 0.0673(19) 0.085(2) -0.0174(14) 0.0116(14) -0.0038(16)
    O1 0.0457(12) 0.0708(15) 0.0958(19) -0.0155(11) 0.0277(12) -0.0276(14)
    O2 0.0400(11) 0.0565(13) 0.0689(15) -0.0080(10) 0.0162(10) -0.0079(11)
    O3 0.0509(14) 0.0569(14) 0.0793(18) -0.0155(10) 0.0269(12) -0.0220(11)
    Sn1 0.04134(14) 0.04977(15) 0.04093(14) -0.01097(8) 0.01049(9) -0.00053(8)
_geom_special_details
;
All e.s.d.'s (except the e.s.d. in the dihedral angle between two l.s. planes)
are estimated using the full covariance matrix. The cell e.s.d.'s are taken
into account individually in the estimation of e.s.d.'s in distances, angles
and torsion angles; correlations between e.s.d.'s in cell parameters are only
used when they are defined by crystal symmetry. An approximate (isotropic)
treatment of cell e.s.d.'s is used for estimating e.s.d.'s involving l.s.
planes.
;
loop_
    _geom_bond_atom_site_label_1
    _geom_bond_atom_site_label_2
    _geom_bond_site_symmetry_2
    _geom_bond_distance
    _geom_bond_publ_flag
    C1 O1 . 1.423(4) ?
    C1 H1A . 0.9600 ?
    C1 H1B . 0.9600 ?
    C1 H1C . 0.9600 ?
    C2 O1 . 1.367(4) ?
    C2 C3 . 1.373(5) ?
    C2 C7 . 1.431(4) ?
    C3 C4 . 1.397(4) ?
    C3 H3 . 0.9300 ?
    C4 C5 . 1.359(5) ?
    C4 H4 . 0.9300 ?
    C5 C6 . 1.405(4) ?
    C5 H5 . 0.9300 ?
    C6 C7 . 1.406(4) ?
    C6 C8 . 1.430(4) ?
    C7 O2 . 1.327(4) ?
    C8 N2 . 1.287(4) ?
    C8 H8 . 0.9300 ?
    C9 O3 . 1.290(3) ?
    C9 N1 . 1.304(4) ?
    C9 C10 . 1.489(4) ?
    C10 C11 . 1.377(4) ?
    C10 C14 . 1.390(4) ?
    C11 C12 . 1.383(5) ?
    C11 H11 . 0.9300 ?
    C12 C13 . 1.374(6) ?
    C12 H12 . 0.9300 ?
    C13 N3 . 1.323(5) ?
    C13 H13 . 0.9300 ?
    C14 N3 . 1.332(4) ?
    C14 H14 . 0.9300 ?
    C15 Sn1 . 2.092(3) y
    C15 H15A . 0.9600 ?
    C15 H15B . 0.9600 ?
    C15 H15C . 0.9600 ?
    C16 Sn1 . 2.098(3) y
    C16 H16A . 0.9600 ?
    C16 H16B . 0.9600 ?
    C16 H16C . 0.9600 ?
    N1 N2 . 1.400(3) ?
    N2 Sn1 . 2.200(3) y
    O2 Sn1 . 2.138(2) y
    O3 Sn1 . 2.176(2) y
loop_
    _geom_angle_atom_site_label_1
    _geom_angle_atom_site_label_2
    _geom_angle_atom_site_label_3
    _geom_angle_site_symmetry_1
    _geom_angle_site_symmetry_3
    _geom_angle
    _geom_angle_publ_flag
    O1 C1 H1A . . 109.5 ?
    O1 C1 H1B . . 109.5 ?
    H1A C1 H1B . . 109.5 ?
    O1 C1 H1C . . 109.5 ?
    H1A C1 H1C . . 109.5 ?
    H1B C1 H1C . . 109.5 ?
    O1 C2 C3 . . 123.7(3) ?
    O1 C2 C7 . . 115.5(3) ?
    C3 C2 C7 . . 120.8(3) ?
    C2 C3 C4 . . 121.1(3) ?
    C2 C3 H3 . . 119.4 ?
    C4 C3 H3 . . 119.4 ?
    C5 C4 C3 . . 119.3(3) ?
    C5 C4 H4 . . 120.4 ?
    C3 C4 H4 . . 120.4 ?
    C4 C5 C6 . . 121.2(3) ?
    C4 C5 H5 . . 119.4 ?
    C6 C5 H5 . . 119.4 ?
    C5 C6 C7 . . 120.8(3) ?
    C5 C6 C8 . . 115.1(3) ?
    C7 C6 C8 . . 124.2(3) ?
    O2 C7 C6 . . 124.5(3) ?
    O2 C7 C2 . . 118.7(3) ?
    C6 C7 C2 . . 116.8(3) ?
    N2 C8 C6 . . 127.9(3) ?
    N2 C8 H8 . . 116.0 ?
    C6 C8 H8 . . 116.0 ?
    O3 C9 N1 . . 125.6(3) ?
    O3 C9 C10 . . 117.4(3) ?
    N1 C9 C10 . . 117.0(3) ?
    C11 C10 C14 . . 117.5(3) ?
    C11 C10 C9 . . 123.8(3) ?
    C14 C10 C9 . . 118.7(3) ?
    C10 C11 C12 . . 119.0(4) ?
    C10 C11 H11 . . 120.5 ?
    C12 C11 H11 . . 120.5 ?
    C13 C12 C11 . . 118.3(4) ?
    C13 C12 H12 . . 120.8 ?
    C11 C12 H12 . . 120.8 ?
    N3 C13 C12 . . 124.6(3) ?
    N3 C13 H13 . . 117.7 ?
    C12 C13 H13 . . 117.7 ?
    N3 C14 C10 . . 124.5(3) ?
    N3 C14 H14 . . 117.7 ?
    C10 C14 H14 . . 117.7 ?
    Sn1 C15 H15A . . 109.5 ?
    Sn1 C15 H15B . . 109.5 ?
    H15A C15 H15B . . 109.5 ?
    Sn1 C15 H15C . . 109.5 ?
    H15A C15 H15C . . 109.5 ?
    H15B C15 H15C . . 109.5 ?
    Sn1 C16 H16A . . 109.5 ?
    Sn1 C16 H16B . . 109.5 ?
    H16A C16 H16B . . 109.5 ?
    Sn1 C16 H16C . . 109.5 ?
    H16A C16 H16C . . 109.5 ?
    H16B C16 H16C . . 109.5 ?
    C9 N1 N2 . . 110.7(2) ?
    C8 N2 N1 . . 114.8(2) ?
    C8 N2 Sn1 . . 128.1(2) ?
    N1 N2 Sn1 . . 117.03(18) ?
    C13 N3 C14 . . 116.1(3) ?
    C2 O1 C1 . . 116.2(3) ?
    C7 O2 Sn1 . . 131.74(19) ?
    C9 O3 Sn1 . . 114.66(19) ?
    C15 Sn1 C16 . . 146.08(14) ?
    C15 Sn1 O2 . . 95.11(11) ?
    C16 Sn1 O2 . . 94.66(12) ?
    C15 Sn1 O3 . . 92.46(12) ?
    C16 Sn1 O3 . . 92.19(12) ?
    O2 Sn1 O3 . . 155.02(9) ?
    C15 Sn1 N2 . . 106.13(11) ?
    C16 Sn1 N2 . . 107.23(11) ?
    O2 Sn1 N2 . . 83.30(9) ?
    O3 Sn1 N2 . . 71.73(9) ?
loop_
    _geom_torsion_atom_site_label_1
    _geom_torsion_atom_site_label_2
    _geom_torsion_atom_site_label_3
    _geom_torsion_atom_site_label_4
    _geom_torsion_site_symmetry_1
    _geom_torsion_site_symmetry_2
    _geom_torsion_site_symmetry_3
    _geom_torsion_site_symmetry_4
    _geom_torsion
    _geom_torsion_publ_flag
    O1 C2 C3 C4 . . . . 179.1(3) ?
    C7 C2 C3 C4 . . . . -1.4(5) ?
    C2 C3 C4 C5 . . . . 0.2(5) ?
    C3 C4 C5 C6 . . . . -0.3(5) ?
    C4 C5 C6 C7 . . . . 1.5(5) ?
    C4 C5 C6 C8 . . . . -178.7(3) ?
    C5 C6 C7 O2 . . . . -179.7(3) ?
    C8 C6 C7 O2 . . . . 0.5(5) ?
    C5 C6 C7 C2 . . . . -2.5(4) ?
    C8 C6 C7 C2 . . . . 177.7(3) ?
    O1 C2 C7 O2 . . . . -0.5(4) ?
    C3 C2 C7 O2 . . . . 179.9(3) ?
    O1 C2 C7 C6 . . . . -177.9(3) ?
    C3 C2 C7 C6 . . . . 2.4(4) ?
    C5 C6 C8 N2 . . . . -177.5(3) ?
    C7 C6 C8 N2 . . . . 2.3(5) ?
    O3 C9 C10 C11 . . . . 177.3(3) ?
    N1 C9 C10 C11 . . . . -3.9(4) ?
    O3 C9 C10 C14 . . . . -4.0(4) ?
    N1 C9 C10 C14 . . . . 174.7(3) ?
    C14 C10 C11 C12 . . . . -0.1(5) ?
    C9 C10 C11 C12 . . . . 178.5(3) ?
    C10 C11 C12 C13 . . . . -1.1(6) ?
    C11 C12 C13 N3 . . . . 1.3(6) ?
    C11 C10 C14 N3 . . . . 1.3(5) ?
    C9 C10 C14 N3 . . . . -177.4(3) ?
    O3 C9 N1 N2 . . . . 1.0(4) ?
    C10 C9 N1 N2 . . . . -177.6(2) ?
    C6 C8 N2 N1 . . . . -179.5(3) ?
    C6 C8 N2 Sn1 . . . . -0.4(4) ?
    C9 N1 N2 C8 . . . . -177.8(3) ?
    C9 N1 N2 Sn1 . . . . 3.0(3) ?
    C12 C13 N3 C14 . . . . -0.2(6) ?
    C10 C14 N3 C13 . . . . -1.2(5) ?
    C3 C2 O1 C1 . . . . -2.4(5) ?
    C7 C2 O1 C1 . . . . 178.0(4) ?
    C6 C7 O2 Sn1 . . . . -5.1(4) ?
    C2 C7 O2 Sn1 . . . . 177.7(2) ?
    N1 C9 O3 Sn1 . . . . -4.5(4) ?
    C10 C9 O3 Sn1 . . . . 174.16(19) ?
    C7 O2 Sn1 C15 . . . . 110.8(3) ?
    C7 O2 Sn1 C16 . . . . -101.7(3) ?
    C7 O2 Sn1 O3 . . . . 3.7(4) ?
    C7 O2 Sn1 N2 . . . . 5.1(3) ?
    C9 O3 Sn1 C15 . . . . -102.0(2) ?
    C9 O3 Sn1 C16 . . . . 111.6(2) ?
    C9 O3 Sn1 O2 . . . . 5.6(4) ?
    C9 O3 Sn1 N2 . . . . 4.2(2) ?
    C8 N2 Sn1 C15 . . . . -95.7(3) ?
    N1 N2 Sn1 C15 . . . . 83.4(2) ?
    C8 N2 Sn1 C16 . . . . 90.5(3) ?
    N1 N2 Sn1 C16 . . . . -90.4(2) ?
    C8 N2 Sn1 O2 . . . . -2.3(2) ?
    N1 N2 Sn1 O2 . . . . 176.8(2) ?
    C8 N2 Sn1 O3 . . . . 177.0(3) ?
    N1 N2 Sn1 O3 . . . . -3.86(19) ?
data_global
_journal_date_recd_electronic     2009-09-04
_journal_date_accepted     2009-09-15
_journal_name_full     'Acta Crystallographica, Section E'
_journal_year     2009
_journal_volume     65
_journal_issue     10
_journal_page_first     m1236
_journal_page_last     m1236
_journal_paper_category     QM
_journal_coeditor_code     KP2231
_publ_contact_author_name     'Zhongjun Gao'
_publ_contact_author_address
;
  Department of Chemistry and Chemical Engineering
  Jining University
  Shandong 273155
  P.R.China
;
_publ_contact_author_email     zhongjungao@sina.com
_publ_contact_author_fax     '86 537 3196089'
_publ_contact_author_phone     '86 537 3196089'
_publ_section_title
;
[<i>N</i>'-(3-Methoxy-2-oxidobenzylidene)nicotinohydrazidato]dimethyltin(IV)
;
loop_
    _publ_author_name
    _publ_author_address
    'Zhongjun Gao'
;
  Department of Chemistry and Chemical Engineering
  Jining University
  Shandong 273155
  People's Republic of China
;
    'Wandong Chen'
;
  Department of Chemistry and Chemical Engineering
  Jining University
  Shandong 273155
  People's Republic of China
;
    'Yanbao Wang'
;
  Department of Chemistry and Chemical Engineering
  Jining University
  Shandong 273155
  People's Republic of China
;
    'Guangwang Zhao'
;
  Department of Chemistry and Chemical Engineering
  Jining University
  Shandong 273155
  People's Republic of China
;
