# Supplementary material for: [N′-(3-Meth­oxy-2-oxidobenzyl­idene)nicotinohydrazidato]dimethyl­tin(IV)
Source: Acta Crystallogr Sect E Struct Rep Online. 2009 Sep 19;65(Pt 10):m1236. doi: 10.1107/S160053680903726X (PMC2970494; doi:10.1107/S160053680903726X)
Supplement: Supplementary file 2 [file e-65-m1236-Isup2.hkl]

# 
# h,k,l, Fc-squared, Fo-squared, sigma(Fo-squared) and status flag 
# 
data_I
_shelx_title ' 90506em in C2/c' 
_shelx_refln_list_code          4 
_shelx_F_calc_maximum      541.78 
_exptl_crystal_F_000      1664.00 
_reflns_d_resolution_high  0.7828 
 
loop_ 
 _symmetry_equiv_pos_as_xyz 
 'x, y, z' 
 '-x, y, -z+1/2' 
 'x+1/2, y+1/2, z' 
 '-x+1/2, y+1/2, -z+1/2' 
 '-x, -y, -z' 
 'x, -y, z-1/2' 
 '-x+1/2, -y+1/2, -z' 
 'x+1/2, -y+1/2, z-1/2' 
 
_cell_length_a    26.1213 
_cell_length_b     9.7947 
_cell_length_c    13.2273 
_cell_angle_alpha  90.000 
_cell_angle_beta  103.666 
_cell_angle_gamma  90.000 
 
_shelx_F_squared_multiplier     1.000 
 
loop_ 
 _refln_index_h 
 _refln_index_k 
 _refln_index_l 
 _refln_F_squared_calc 
 _refln_F_squared_meas 
 _refln_F_squared_sigma 
 _refln_observed_status 
   2   0   0   151278.84    66977.87   1854.02 o 
   4   0   0     1113.07      947.84     28.47 o 
   6   0   0      144.50      107.20     21.88 o 
   8   0   0    31470.85    32396.48    681.88 o 
  10   0   0    97843.45    96949.27   1862.73 o 
  12   0   0    80594.91    80046.27   1547.57 o 
  14   0   0    58812.88    57967.65   1134.95 o 
  16   0   0      354.90      358.59     29.15 o 
  18   0   0       18.13       64.13     32.50 o 
  20   0   0     3150.67     2971.88    163.56 o 
  22   0   0     6424.88     5807.93    263.44 o 
  24   0   0    10638.92     9904.19    390.82 o 
  26   0   0     4114.84     3844.08    218.59 o 
  28   0   0      277.49      340.13     79.94 o 
  30   0   0      171.74      293.12     70.84 o 
  32   0   0     2203.35     2577.16    192.16 o 
   1   1   0     5723.27     5976.56     79.83 o 
   3   1   0    15417.76    16075.00    232.37 o 
   5   1   0       32.22       52.08     14.78 o 
   7   1   0     2305.68     2359.54     43.72 o 
   9   1   0    24374.93    24686.00    348.94 o 
  11   1   0    12595.26    12306.53    185.71 o 
  13   1   0    12638.06    12987.96    197.77 o 
  15   1   0      342.39      353.48     23.86 o 
  17   1   0       36.03       92.72     21.53 o 
  19   1   0       22.99       54.28     26.42 o 
  21   1   0     1031.46      975.69     69.14 o 
  23   1   0    12679.96    12367.08    415.73 o 
  25   1   0     1682.46     1515.93    116.77 o 
  27   1   0      347.81      410.27     61.66 o 
  29   1   0        7.07      108.03     63.69 o 
  31   1   0       26.91       53.06     36.27 o 
   0   2   0    20774.81    22160.84    434.51 o 
   2   2   0    34251.09    34984.03    390.29 o 
   4   2   0    14996.43    15473.19    179.19 o 
   6   2   0      409.61      476.43     19.42 o 
   8   2   0    19743.50    20874.14    298.08 o 
  10   2   0    12864.54    13209.42    293.27 o 
  12   2   0     9750.15     8692.84    256.05 o 
  14   2   0    15508.82    15678.42    350.42 o 
  16   2   0     5264.79     5510.62    126.09 o 
  18   2   0     1183.51     1141.61     51.23 o 
  20   2   0      962.77      938.72     69.45 o 
  22   2   0     4869.56     4476.87    258.56 o 
  24   2   0     4529.27     4363.01    291.71 o 
  26   2   0     2606.15     2408.46    119.87 o 
  28   2   0      396.77      453.63     66.03 o 
  30   2   0       72.99       64.77     51.67 o 
   1   3   0    78558.55    76031.95    920.50 o 
   3   3   0    69700.91    70634.06    781.77 o 
   5   3   0    13560.28    14393.73    171.85 o 
   7   3   0    23076.46    23732.53    302.83 o 
   9   3   0    78221.57    82085.33   1121.26 o 
  11   3   0    56366.12    57006.51    789.48 o 
  13   3   0    37121.08    36870.01    612.30 o 
  15   3   0    10747.74    11204.63    218.28 o 
  17   3   0      663.98      611.67     74.47 o 
  19   3   0     7356.41     7109.51    162.79 o 
  21   3   0    14596.15    14271.08    507.05 o 
  23   3   0    11496.00    10693.28    291.13 o 
  25   3   0     4779.09     4878.91    213.50 o 
  27   3   0      649.85      718.50     61.03 o 
  29   3   0       27.85       50.14     34.60 o 
  31   3   0      593.71      693.43     82.35 o 
   0   4   0     9334.79     9921.67    397.21 o 
   2   4   0    15210.84    16661.63    218.04 o 
   4   4   0     1790.11     1934.36     38.14 o 
   6   4   0       99.03      129.27     11.48 o 
   8   4   0      106.00      160.76     22.10 o 
  10   4   0     2590.82     2404.99     64.51 o 
  12   4   0     1958.58     1822.00     53.54 o 
  14   4   0     2865.72     2595.69    141.78 o 
  16   4   0     1179.72     1218.94     48.74 o 
  18   4   0      366.11      363.95     34.04 o 
  20   4   0        7.35       10.88     23.48 o 
  22   4   0      137.61      189.96     28.01 o 
  24   4   0      316.25      321.79     61.92 o 
  26   4   0        3.96       78.33     35.00 o 
  28   4   0        7.41       31.06     26.18 o 
  30   4   0      141.27      220.55     59.03 o 
   1   5   0    29336.47    30180.82    383.97 o 
   3   5   0    24936.44    26625.73    342.24 o 
   5   5   0     1188.34     1079.54     34.15 o 
   7   5   0      121.72      134.45     16.70 o 
   9   5   0     7121.60     6687.41    106.25 o 
  11   5   0    16581.67    17243.82    236.75 o 
  13   5   0    12983.80    12793.00    344.16 o 
  15   5   0     5758.66     5646.37    118.43 o 
  17   5   0      558.09      662.62     62.35 o 
  19   5   0      151.49      230.20     29.38 o 
  21   5   0     1703.86     1673.63     64.05 o 
  23   5   0     5562.71     5149.30    132.83 o 
  25   5   0     1813.04     1686.10     84.40 o 
  27   5   0      308.89      417.03     59.18 o 
  29   5   0        0.71       56.70     28.75 o 
   0   6   0    51459.15    56910.55   1124.35 o 
   2   6   0    16246.87    16727.72    261.31 o 
   4   6   0      808.54      653.45     34.58 o 
   6   6   0      397.28      421.92     24.73 o 
   8   6   0     7520.30     7366.28    200.73 o 
  10   6   0    26083.73    26629.67    447.05 o 
  12   6   0    14800.06    15394.03    250.36 o 
  14   6   0     2961.88     2959.92     78.64 o 
  16   6   0      250.62      277.60     31.27 o 
  18   6   0      854.60      960.40     49.91 o 
  20   6   0     4525.11     4159.18    107.27 o 
  22   6   0     4023.49     4011.09    108.00 o 
  24   6   0     3650.76     3667.73    161.56 o 
  26   6   0      843.06      828.24    120.13 o 
  28   6   0        9.99       58.45     38.62 o 
   1   7   0      263.80      269.23     28.28 o 
   3   7   0       89.91       82.67     21.84 o 
   5   7   0      982.82      937.42     44.70 o 
   7   7   0        0.67      -34.04     22.69 o 
   9   7   0     1404.45     1509.89     61.32 o 
  11   7   0      572.18      658.36     94.56 o 
  13   7   0      544.03      517.85     64.23 o 
  15   7   0      233.50      307.80     62.83 o 
  17   7   0      751.98      690.28     76.06 o 
  19   7   0      178.34      178.00     46.43 o 
  21   7   0      208.47      194.30     46.51 o 
  23   7   0       18.70       16.23     36.27 o 
  25   7   0       27.36       54.16     46.58 o 
   0   8   0    14679.00    13846.01    340.02 o 
   2   8   0     6702.25     6326.17    157.82 o 
   4   8   0     1768.76     1741.15     61.52 o 
   6   8   0     2057.66     1965.55     65.70 o 
   8   8   0     4955.97     4907.53    111.98 o 
  10   8   0     5681.50     5503.15    187.42 o 
  12   8   0     2224.79     2118.73    212.63 o 
  14   8   0     4807.98     4537.48    174.41 o 
  16   8   0      983.89     1002.95    118.61 o 
  18   8   0      453.84      411.30     66.70 o 
  20   8   0      979.67      995.70     94.13 o 
  22   8   0     1652.53     1600.01    109.97 o 
  24   8   0     1570.14     1942.46    177.32 o 
   1   9   0     3506.17     3516.37     95.91 o 
   3   9   0     2931.30     2716.17     83.11 o 
   5   9   0      798.49      814.82     58.30 o 
   7   9   0     1192.36     1191.06    181.87 o 
   9   9   0     3438.21     3326.78    200.93 o 
  11   9   0     1972.39     2021.77    114.58 o 
  13   9   0     2737.57     2471.59    130.12 o 
  15   9   0       31.87      141.68     50.71 o 
  17   9   0       27.81       38.59     46.69 o 
  19   9   0      922.71      952.74    121.97 o 
  21   9   0     1052.42     1231.14    111.14 o 
   0  10   0      795.34      793.29     76.13 o 
   2  10   0      772.70      810.03     54.44 o 
   4  10   0       80.23       99.58     28.95 o 
   6  10   0      184.11      211.34     75.39 o 
   8  10   0        2.03      -50.38     48.64 o 
  10  10   0       16.52       34.35     58.28 o 
  12  10   0      927.47      910.94     94.74 o 
  14  10   0      645.19      732.40     89.00 o 
  16  10   0      317.26      322.33     67.75 o 
  18  10   0       35.18       13.79     41.42 o 
   1  11   0     2217.76     2124.26     81.44 o 
   3  11   0     1158.16     1237.32    119.96 o 
   5  11   0      327.77      477.16     71.74 o 
   7  11   0      238.39      373.92    105.40 o 
   9  11   0     1755.74     1831.90    115.18 o 
  11  11   0     1739.09     1731.91    117.67 o 
  13  11   0     1053.73     1008.74    105.10 o 
  15  11   0      319.76      262.57     91.42 o 
   0  12   0      459.70      577.83     76.10 o 
   2  12   0      207.03      216.59     42.77 o 
   4  12   0        0.91       76.86     44.78 o 
   6  12   0       39.16       10.66     41.54 o 
   8  12   0      325.36      346.87     65.34 o 
 -31   1   1     1358.94     1262.31    102.94 o 
 -29   1   1     3579.76     3500.83    153.18 o 
 -27   1   1     2397.10     2144.34    112.74 o 
 -25   1   1      240.07      251.42     49.47 o 
 -23   1   1       23.74       63.12     69.33 o 
 -21   1   1       96.33      158.12     34.81 o 
 -19   1   1    21670.12    20672.54    466.84 o 
 -17   1   1    31606.25    31403.00    643.30 o 
 -15   1   1    15949.04    16353.33    424.93 o 
 -11   1   1    19003.50    19549.64    332.40 o 
  -9   1   1    44384.93    45984.76    736.50 o 
  -7   1   1    67889.30    70872.41   1117.02 o 
  -5   1   1   142485.03   134775.92   2101.78 o 
  -3   1   1     9598.17    10434.96    148.42 o 
  -1   1   1    36226.14    35906.41    562.88 o 
   1   1   1    29374.97    29716.87    364.64 o 
   3   1   1    89528.65    86139.70   1040.38 o 
   5   1   1    55985.66    54114.62    659.78 o 
   7   1   1    31759.51    31668.16    440.57 o 
   9   1   1     8542.98     9151.52    143.53 o 
  11   1   1     3774.02     4161.95     76.66 o 
  13   1   1    18674.09    18309.07    272.07 o 
  15   1   1    34289.96    34252.60    489.97 o 
  17   1   1    23985.28    23480.82    410.68 o 
  19   1   1     6972.12     6835.68    280.33 o 
  21   1   1      956.71      873.37     70.97 o 
  23   1   1     3830.27     3679.19    177.75 o 
  25   1   1     2908.69     2759.39    127.38 o 
  27   1   1     3807.03     3651.07    155.18 o 
  29   1   1     2552.91     2315.32    124.56 o 
  31   1   1      287.62      318.92     64.58 o 
 -32   2   1      417.33      462.04     70.62 o 
 -30   2   1     1851.94     1900.56    112.19 o 
 -28   2   1     2177.11     2278.61    119.51 o 
 -26   2   1     1058.79     1041.89     85.92 o 
 -24   2   1       13.81       27.12     31.12 o 
 -22   2   1     3964.41     3772.16    140.85 o 
 -20   2   1    12456.91    11779.25    473.90 o 
 -18   2   1     8010.86     7583.69    195.99 o 
 -16   2   1    17237.08    17048.20    323.11 o 
 -14   2   1     7313.74     7382.24    151.94 o 
 -12   2   1     2973.31     3156.03     78.72 o 
 -10   2   1    20267.64    19752.12    335.40 o 
  -8   2   1    43381.21    45640.78    731.18 o 
  -6   2   1    80439.34    80608.42   1094.95 o 
  -4   2   1     9660.27     9880.75    144.68 o 
  -2   2   1    27945.85    28415.28    392.62 o 
   0   2   1     4330.64     4588.69     74.39 o 
   2   2   1     4835.62     4920.50     62.82 o 
   4   2   1    33393.91    33399.57    375.04 o 
   6   2   1    32718.14    33318.36    413.99 o 
   8   2   1    21566.29    21656.69    277.57 o 
  10   2   1    12617.47    14607.43    195.98 o 
  12   2   1     7870.18     8482.33    137.82 o 
  14   2   1     9034.77     8814.37    145.34 o 
  16   2   1    14684.05    14009.67    704.18 o 
  18   2   1    10404.58     9710.79    199.50 o 
  20   2   1      896.91      862.52     68.14 o 
  22   2   1      768.17      813.91     71.69 o 
  24   2   1     2219.97     2175.28     97.79 o 
  26   2   1     4016.10     3524.23    188.04 o 
  28   2   1     2948.97     2887.08    270.15 o 
  30   2   1      725.55      757.43    153.60 o 
 -31   3   1      205.69      219.73     52.10 o 
 -29   3   1       48.08      126.08     40.54 o 
 -27   3   1      149.15      176.28     49.71 o 
 -25   3   1      359.46      425.89     60.18 o 
 -23   3   1     1914.68     1750.21    184.90 o 
 -21   3   1     2865.33     2682.44     88.32 o 
 -19   3   1     3914.76     3884.68    138.05 o 
 -17   3   1     1863.87     1969.05    100.39 o 
 -15   3   1      326.62      319.60     63.38 o 
 -13   3   1     4255.89     5087.12    115.73 o 
 -11   3   1     9416.63    10590.39    198.82 o 
  -9   3   1    28980.89    31449.61    442.68 o 
  -7   3   1       47.24       39.31      8.77 o 
  -5   3   1     8639.89     9192.66    124.78 o 
  -3   3   1     6230.58     6614.77     85.05 o 
  -1   3   1    10351.43    10609.38    161.14 o 
   1   3   1     9920.21    10293.40    137.45 o 
   3   3   1     2401.57     2375.51     37.92 o 
   5   3   1     4633.72     4770.05     66.36 o 
   7   3   1     4014.77     4025.16     66.43 o 
   9   3   1    14809.07    16439.05    219.46 o 
  11   3   1      540.89      528.28     35.91 o 
  13   3   1        9.51       35.71     14.46 o 
  15   3   1     2905.81     2922.55     73.30 o 
  17   3   1     1355.28     1232.81     46.89 o 
  19   3   1     1863.46     1814.28     60.90 o 
  21   3   1      265.51      290.82     37.98 o 
  23   3   1      184.67      271.58     38.41 o 
  25   3   1       28.73       78.35     28.06 o 
  27   3   1      315.63      385.19    117.74 o 
  29   3   1      230.79      205.51     93.70 o 
 -30   4   1     1512.85     1517.24     95.57 o 
 -28   4   1     2967.19     2868.07    109.52 o 
 -26   4   1     1850.08     1945.49    107.22 o 
 -24   4   1      166.08      155.13     40.94 o 
 -22   4   1     2112.06     2089.32     81.13 o 
 -20   4   1    12645.83    12221.69    248.45 o 
 -18   4   1    25257.01    24545.78    436.70 o 
 -16   4   1    12132.58    11851.91    232.89 o 
 -14   4   1     4785.20     4792.83    114.25 o 
 -12   4   1      978.06      916.66     41.48 o 
 -10   4   1    11963.00    11282.10    176.00 o 
  -8   4   1    50760.14    51717.95    715.84 o 
  -6   4   1    62180.71    63689.32    712.36 o 
  -4   4   1    39723.27    40931.99    463.47 o 
  -2   4   1      903.04      832.87     30.02 o 
   0   4   1     7405.33     7569.86    125.91 o 
   2   4   1    17777.65    17665.48    230.28 o 
   4   4   1    69704.65    69727.09    776.30 o 
   6   4   1    68827.33    68447.95    764.12 o 
   8   4   1    18378.35    18493.26    245.95 o 
  10   4   1     1038.49     1059.19     31.52 o 
  12   4   1    14429.17    15432.76    245.06 o 
  14   4   1    18187.73    17894.54    282.36 o 
  16   4   1    17315.64    16452.78    279.46 o 
  18   4   1    15735.50    14909.66    385.27 o 
  20   4   1     1874.89     1795.14     63.42 o 
  22   4   1      557.87      533.02     49.39 o 
  24   4   1     1521.52     1613.44     77.17 o 
  26   4   1     2831.08     2904.56    145.92 o 
  28   4   1     1598.96     1718.54    105.76 o 
  30   4   1     1228.55     1236.99    103.07 o 
 -29   5   1     1414.85     1527.18    119.88 o 
 -27   5   1     1047.76     1069.95     73.57 o 
 -25   5   1      227.73      375.33     45.69 o 
 -23   5   1       63.66      102.65     25.65 o 
 -21   5   1      162.19      189.89     28.91 o 
 -19   5   1     3437.45     3337.81     89.29 o 
 -17   5   1     6820.59     6252.17    192.53 o 
 -15   5   1     1897.81     1725.81     57.17 o 
 -13   5   1        9.41       58.60     41.12 o 
 -11   5   1     1406.71     1241.08     36.89 o 
  -9   5   1    12025.83    12620.74    178.11 o 
  -7   5   1     6275.71     6650.14     94.55 o 
  -5   5   1     8778.82     8760.45    116.10 o 
  -3   5   1      931.06      775.64     55.98 o 
  -1   5   1     2386.24     2727.85     63.96 o 
   1   5   1      653.66      565.50     29.49 o 
   3   5   1     5720.12     5120.84     86.19 o 
   5   5   1    23146.81    24159.37    285.25 o 
   7   5   1     8121.32     8414.48    113.95 o 
   9   5   1     3412.80     3509.90     93.90 o 
  11   5   1      107.92      152.43     17.06 o 
  13   5   1     3672.11     3622.68     86.12 o 
  15   5   1     6565.77     6471.87    130.77 o 
  17   5   1     4311.34     4271.89    102.55 o 
  19   5   1     2358.85     1917.07     66.15 o 
  21   5   1       93.84      167.01     27.69 o 
  23   5   1     1557.05     1400.47     62.92 o 
  25   5   1     1471.83     1404.79     74.91 o 
  27   5   1     1119.41     1268.47     77.70 o 
  29   5   1      441.61      532.44     73.97 o 
 -28   6   1      291.47      313.10     57.62 o 
 -26   6   1        0.05       12.68     57.41 o 
 -24   6   1      194.83      205.74     68.41 o 
 -22   6   1     1140.97     1154.21     71.63 o 
 -20   6   1     2825.79     2679.67     98.72 o 
 -18   6   1      894.58     1035.48     61.91 o 
 -16   6   1      704.70      700.05     52.01 o 
 -14   6   1       50.11       38.47     35.10 o 
 -12   6   1       23.68       18.10     19.51 o 
 -10   6   1     8744.66     8634.53    189.75 o 
  -8   6   1     9543.34     9509.12    159.81 o 
  -6   6   1     9031.76     9036.20    138.27 o 
  -4   6   1     1858.04     1639.22     45.48 o 
  -2   6   1     1341.81     1231.23     37.87 o 
   0   6   1     1708.81     1901.43     56.67 o 
   2   6   1     1101.26     1072.59     41.86 o 
   4   6   1    11071.97    11185.34    187.00 o 
   6   6   1     9913.14     9731.34    230.81 o 
   8   6   1    10378.71    10048.38    136.68 o 
  10   6   1     3260.97     3021.71     95.19 o 
  12   6   1      278.34      332.01     29.02 o 
  14   6   1      907.97      838.05     43.43 o 
  16   6   1     1362.48     1330.85     53.53 o 
  18   6   1     3100.03     2886.21     84.61 o 
  20   6   1     3420.30     3059.15     95.78 o 
  22   6   1      394.43      355.56     39.38 o 
  24   6   1        4.03       74.07     44.43 o 
  26   6   1      341.90      415.94     62.23 o 
 -27   7   1     1208.26     1043.99    141.68 o 
 -25   7   1      111.25       72.25     42.50 o 
 -23   7   1      480.94      399.29     62.72 o 
 -21   7   1     1999.25     2217.50    246.97 o 
 -19   7   1     9080.86     8367.53    255.55 o 
 -17   7   1    10732.58    10704.10    362.01 o 
 -15   7   1    11852.78    11115.31    302.43 o 
 -13   7   1      742.11      645.03     68.24 o 
 -11   7   1     4920.47     4727.76    227.26 o 
  -9   7   1    20636.99    20180.86    368.47 o 
  -7   7   1    27297.22    27347.10    411.89 o 
  -5   7   1    21656.37    22046.47    340.92 o 
  -3   7   1    11931.96    11959.31    257.17 o 
  -1   7   1        5.19        4.97     15.43 o 
   1   7   1     7721.06     7943.48    149.30 o 
   3   7   1    22865.15    23675.03    404.27 o 
   5   7   1    20355.45    19474.88    305.10 o 
   7   7   1     4408.46     4275.76     97.13 o 
   9   7   1     1433.13     1377.92     85.09 o 
  11   7   1     2968.74     2674.72    117.56 o 
  13   7   1     7997.84     8049.38    238.60 o 
  15   7   1    11149.06    10852.60    383.02 o 
  17   7   1     6685.86     6606.27    216.87 o 
  19   7   1     1985.74     2068.39    113.85 o 
  21   7   1      371.83      364.46     61.16 o 
  23   7   1      450.73      458.30     87.74 o 
  25   7   1      950.49     1117.22    141.25 o 
 -24   8   1      176.73      174.20     50.59 o 
 -22   8   1        0.00      -41.91     43.87 o 
 -20   8   1      358.33      427.69     67.68 o 
 -18   8   1      386.75      480.29    111.46 o 
 -16   8   1      590.12      747.11     83.40 o 
 -14   8   1      185.97      207.30     53.27 o 
 -12   8   1      476.60      455.26     65.54 o 
 -10   8   1      615.39      666.59    133.56 o 
  -8   8   1        6.27       19.56     20.47 o 
  -6   8   1      695.82      712.55     43.82 o 
  -4   8   1     1087.90      985.79     48.69 o 
  -2   8   1      299.28      275.08     33.44 o 
   0   8   1      465.27      428.53     36.83 o 
   2   8   1     1533.00     1447.29     67.98 o 
   4   8   1     1270.66     1283.99     52.70 o 
   6   8   1      826.10      836.85     45.15 o 
   8   8   1     2443.26     2503.74    173.20 o 
  10   8   1     1407.38     1557.69     94.67 o 
  12   8   1     1362.17     1313.18     95.49 o 
  14   8   1     1044.15     1012.86     89.21 o 
  16   8   1     1320.85     1427.35    102.27 o 
  18   8   1      524.45      575.03     74.70 o 
  20   8   1        7.05        5.68     58.38 o 
  22   8   1      135.90      148.98     47.65 o 
  24   8   1      341.00      383.04    121.21 o 
 -21   9   1      875.93     1009.50    101.41 o 
 -19   9   1     2116.07     2231.41    127.46 o 
 -17   9   1     1585.50     1657.09    121.03 o 
 -15   9   1      503.38      585.43     78.62 o 
 -13   9   1        4.50      -52.81     44.19 o 
 -11   9   1      803.64      854.68     86.57 o 
  -9   9   1     3676.67     3704.62    244.80 o 
  -7   9   1     1033.61      981.84     60.04 o 
  -5   9   1     2270.24     2204.27     73.93 o 
  -3   9   1     1974.84     1926.23     69.40 o 
  -1   9   1       20.43       -5.01     19.22 o 
   1   9   1     1551.04     1504.92     62.26 o 
   3   9   1     1335.08     1302.26     58.41 o 
   5   9   1      909.76      874.71     61.16 o 
   7   9   1     2715.75     2744.80    128.11 o 
   9   9   1     1375.25     1359.28     99.11 o 
  11   9   1      127.72      141.80     46.25 o 
  13   9   1      310.77      320.56     62.11 o 
  15   9   1     2135.55     2335.15    126.76 o 
  17   9   1     2497.16     2616.75    138.02 o 
  19   9   1     1511.17     1760.50    114.28 o 
  21   9   1      368.13      389.29     67.46 o 
 -18  10   1     1375.68     1469.28    122.95 o 
 -16  10   1     1835.53     1851.72    122.80 o 
 -14  10   1      902.16      889.85     96.31 o 
 -12  10   1       17.59       13.19     41.15 o 
 -10  10   1     1540.20     1627.89    107.02 o 
  -8  10   1     5636.97     4919.68    321.06 o 
  -6  10   1     8581.40     8254.86    202.46 o 
  -4  10   1     1896.61     2002.73     75.16 o 
  -2  10   1      383.36      377.98     41.32 o 
   0  10   1      380.15      356.29     39.63 o 
   2  10   1     3748.86     3460.77    169.51 o 
   4  10   1     7066.46     7135.66    183.75 o 
   6  10   1     5756.28     5621.64    202.40 o 
   8  10   1     2150.57     2159.95    120.40 o 
  10  10   1        0.19       32.94     61.74 o 
  12  10   1      886.63     1019.74     98.93 o 
  14  10   1     1533.17     1581.27    113.85 o 
  16  10   1     1220.16     1182.22    140.93 o 
  18  10   1      655.69      769.90     93.26 o 
 -15  11   1       95.87       86.27     55.34 o 
 -13  11   1      118.03      152.05     52.83 o 
 -11  11   1       51.22      162.58     49.40 o 
  -9  11   1       15.80       16.41     47.34 o 
  -7  11   1       24.72      143.50     85.25 o 
  -5  11   1      128.50      158.21     50.40 o 
  -3  11   1      140.13      169.82     35.05 o 
  -1  11   1       25.50       16.25     27.05 o 
   1  11   1       57.85       52.92     32.62 o 
   3  11   1      266.93      276.17     44.87 o 
   5  11   1        2.36       94.17     45.45 o 
   7  11   1        1.16        2.88     39.08 o 
   9  11   1       40.49       88.17     42.42 o 
  11  11   1       38.69      108.37     43.04 o 
  13  11   1       28.50      -13.82     64.99 o 
  -8  12   1      791.21      919.32    120.24 o 
  -6  12   1      604.87      709.28     85.79 o 
  -4  12   1      566.85      676.93    135.83 o 
  -2  12   1       43.40       79.57     29.93 o 
   0  12   1        6.51       60.06     34.63 o 
   2  12   1      487.17      625.18     63.38 o 
   4  12   1      923.82     1010.17    100.14 o 
   6  12   1      630.87      647.04     83.79 o 
   8  12   1      779.24      827.46    134.75 o 
 -32   0   2      800.80     1017.78    133.88 o 
 -30   0   2      616.79      745.25    110.70 o 
 -28   0   2     3166.08     3146.28    199.09 o 
 -26   0   2     5229.77     4803.59    246.10 o 
 -24   0   2    21899.39    20656.95    688.05 o 
 -22   0   2    34432.30    34094.99   1041.39 o 
 -20   0   2      618.15      561.10     76.47 o 
 -18   0   2     3228.24     3218.64    163.56 o 
 -16   0   2    23126.19    23681.90    488.58 o 
 -14   0   2    80665.80    81750.45   1584.07 o 
 -12   0   2    96314.85   101985.57   2743.54 o 
 -10   0   2    14032.14    14937.40    406.42 o 
  -8   0   2    13305.33    13442.32    398.94 o 
  -6   0   2    51729.59    53799.87   1375.13 o 
  -4   0   2    13004.73    14584.35    291.85 o 
  -2   0   2   293528.88   215360.83   5893.72 o 
   0   0   2   185425.16   145798.27   2951.74 o 
   2   0   2    47479.85    49176.52    771.34 o 
   4   0   2    19041.24    20174.17    325.94 o 
   6   0   2     8327.27     8298.11    177.84 o 
   8   0   2    31829.35    32296.00    519.04 o 
  10   0   2    56017.87    56925.68   1112.50 o 
  12   0   2    37912.07    38365.88   1069.02 o 
  14   0   2     5632.09     5321.66    257.91 o 
  18   0   2    19331.38    18459.13    603.56 o 
  20   0   2     3249.86     3052.26    173.96 o 
  22   0   2      720.22      653.61     95.32 o 
  24   0   2     6185.17     6050.79    289.00 o 
  26   0   2       53.93       67.38     60.88 o 
  28   0   2      673.64      549.84    105.72 o 
  30   0   2     1412.53     1584.08    168.11 o 
 -31   1   2        3.51       22.56     32.69 o 
 -29   1   2      380.79      520.51     68.68 o 
 -27   1   2      561.96      604.18     70.87 o 
 -25   1   2     2641.60     2603.63    119.92 o 
 -23   1   2     1410.08     1245.20     78.97 o 
 -21   1   2       49.99       60.98     25.68 o 
 -19   1   2       28.85       55.29     27.20 o 
 -17   1   2      779.18      790.48     56.72 o 
 -15   1   2     3737.21     3962.56     74.46 o 
 -13   1   2    16139.50    17159.39    253.36 o 
 -11   1   2    27898.71    29978.04    422.11 o 
  -9   1   2     9487.65    10637.50    178.70 o 
  -7   1   2     7181.22     7956.33    120.98 o 
  -5   1   2    14404.37    14962.35    213.12 o 
  -3   1   2      626.06      543.35     25.46 o 
  -1   1   2    11458.25    12184.41    201.12 o 
   1   1   2    97024.55    93332.41   1125.34 o 
   3   1   2     9413.98     9713.89    128.80 o 
   5   1   2      104.25      115.67      9.56 o 
   7   1   2     2578.16     2403.20     43.69 o 
   9   1   2     5320.00     5279.85     82.01 o 
  11   1   2    19663.87    21394.65    279.19 o 
  13   1   2     4048.98     4219.08     73.95 o 
  15   1   2        6.17       80.88     39.21 o 
  17   1   2     1715.57     1773.14     54.16 o 
  19   1   2       24.92       58.86     20.66 o 
  21   1   2     8953.35     8581.88    245.10 o 
  23   1   2     3623.56     3402.19    140.63 o 
  25   1   2      278.69      244.92     51.35 o 
  27   1   2      372.33      333.74     58.08 o 
  29   1   2      250.01      314.68     96.19 o 
 -32   2   2      393.08      566.65     75.57 o 
 -30   2   2       15.34       49.93     37.70 o 
 -28   2   2     2735.11     2521.43    125.75 o 
 -26   2   2     2992.44     2698.38    125.84 o 
 -24   2   2     4724.92     4232.66    155.89 o 
 -22   2   2      158.21      139.33     38.82 o 
 -20   2   2      241.07      245.50     40.68 o 
 -18   2   2      863.80      915.66     77.38 o 
 -16   2   2    18892.73    19949.15    353.01 o 
 -14   2   2    19566.55    20438.25    355.95 o 
 -12   2   2      377.98      222.88     22.54 o 
 -10   2   2      185.44      174.48     18.59 o 
  -8   2   2     2513.06     2947.82     58.97 o 
  -6   2   2     2677.98     2918.90     52.71 o 
  -4   2   2    25341.63    26839.79    430.20 o 
  -2   2   2    19100.50    19573.83    319.73 o 
   0   2   2    32064.42    33589.34    535.16 o 
   2   2   2    64442.71    67299.11    825.91 o 
   4   2   2      175.89      204.96     17.15 o 
   6   2   2     6099.74     5962.18     88.81 o 
   8   2   2    35593.46    35597.07    446.08 o 
  10   2   2    57287.38    60321.09    744.27 o 
  12   2   2     8645.44     8586.05    128.17 o 
  14   2   2      474.30      511.84     24.03 o 
  16   2   2      401.16      349.43     27.61 o 
  18   2   2     4850.77     4594.81    101.14 o 
  20   2   2     6182.18     5796.31    145.92 o 
  22   2   2     2586.22     2507.69     91.54 o 
  24   2   2     1401.57     1352.64    173.10 o 
  26   2   2      197.84      217.61     49.73 o 
  28   2   2      110.13      162.88     89.36 o 
  30   2   2      437.11      534.56     74.14 o 
 -31   3   2      126.99      118.27     41.26 o 
 -29   3   2      623.08      637.03    131.93 o 
 -27   3   2     4728.40     4620.37    175.46 o 
 -25   3   2    10042.35     9684.46    275.81 o 
 -23   3   2     9358.23     8934.65    252.87 o 
 -21   3   2     7123.10     6625.02    155.97 o 
 -19   3   2      633.92      606.07     42.93 o 
 -17   3   2    10808.31    10354.10    265.03 o 
 -15   3   2    36918.87    39192.38    652.54 o 
 -13   3   2    44068.66    46301.32    756.97 o 
 -11   3   2    60178.23    66209.41    911.63 o 
  -9   3   2    25570.15    27538.90    390.72 o 
  -7   3   2     1914.38     2244.50     46.84 o 
  -5   3   2    45543.48    47954.04    659.81 o 
  -3   3   2    67602.05    66795.52    909.77 o 
  -1   3   2    87689.63    84375.66   1319.52 o 
   1   3   2    30485.26    31097.73    420.80 o 
   3   3   2     9608.44    10347.91    127.48 o 
   5   3   2     4735.15     4667.36     65.84 o 
   7   3   2    55012.89    54700.91    675.81 o 
   9   3   2    44771.62    43746.89    547.68 o 
  11   3   2    15576.49    14930.05    242.96 o 
  13   3   2     1579.49     1475.09     41.05 o 
  15   3   2       18.73       23.94     17.98 o 
  17   3   2     3991.23     3738.34     89.44 o 
  19   3   2    10933.26    10328.72    247.11 o 
  21   3   2     7671.02     7509.75    247.89 o 
  23   3   2     4575.55     4278.76    129.22 o 
  25   3   2      633.75      623.03     71.75 o 
  27   3   2      131.87      211.81     48.30 o 
  29   3   2      522.52      565.02     74.79 o 
 -30   4   2        2.66       36.98     37.26 o 
 -28   4   2        5.11       50.65     37.28 o 
 -26   4   2      208.26      177.53     45.32 o 
 -24   4   2     1323.17     1196.55     83.64 o 
 -22   4   2      824.07      747.37     53.64 o 
 -20   4   2      609.30      629.25     49.56 o 
 -18   4   2       26.69       71.18     25.41 o 
 -16   4   2      398.34      412.42     40.78 o 
 -14   4   2      739.68      713.02     40.18 o 
 -12   4   2     1517.90     1610.66     55.39 o 
 -10   4   2      345.67      337.60     20.45 o 
  -8   4   2     3407.16     3481.11     67.73 o 
  -6   4   2      251.68      315.97     16.15 o 
  -4   4   2     7758.75     8082.82    116.72 o 
  -2   4   2       31.85       -2.90      9.80 o 
   0   4   2    12226.21    13107.06    200.99 o 
   2   4   2    10251.47    11938.67    162.31 o 
   4   4   2      183.61      227.53     14.42 o 
   6   4   2       19.70       38.17      8.71 o 
   8   4   2     5435.21     5498.27     90.32 o 
  10   4   2     1561.17     1571.58     40.53 o 
  12   4   2     1766.38     1965.40     67.16 o 
  14   4   2     2641.77     2923.74    102.86 o 
  16   4   2       88.71      100.24     21.42 o 
  18   4   2      476.47      548.53     39.23 o 
  20   4   2      361.38      436.39     37.03 o 
  22   4   2        8.76       -0.49     21.00 o 
  24   4   2       93.65       71.86     29.23 o 
  26   4   2        0.45       21.16     61.20 o 
  28   4   2      144.52      214.07     49.21 o 
 -29   5   2      495.74      553.57     57.97 o 
 -27   5   2     1163.21     1189.24     75.03 o 
 -25   5   2     4603.56     4410.77    165.03 o 
 -23   5   2     3448.49     3399.29    198.83 o 
 -21   5   2      497.53      546.75     47.35 o 
 -19   5   2      929.41      897.70     52.56 o 
 -17   5   2     4876.45     4804.18    123.07 o 
 -15   5   2     4431.31     4384.74    111.17 o 
 -13   5   2     8463.27     8126.82    167.57 o 
 -11   5   2    12080.79    12281.21    194.27 o 
  -9   5   2     1127.81     1175.84     33.58 o 
  -7   5   2     1718.94     1657.32     36.05 o 
  -5   5   2    14762.46    15384.81    189.62 o 
  -3   5   2    11034.87    11007.42    179.56 o 
  -1   5   2    17037.00    17797.54    270.09 o 
   1   5   2    31400.21    34448.90    491.04 o 
   3   5   2      818.59      780.05     31.38 o 
   5   5   2     3731.73     3646.34     59.26 o 
   7   5   2    14091.55    14132.10    177.99 o 
   9   5   2    16113.09    16355.47    226.37 o 
  11   5   2    11671.11    11724.46    229.32 o 
  13   5   2     3947.35     3720.46     97.50 o 
  15   5   2        4.60       62.63     48.04 o 
  17   5   2     1733.13     1715.84     71.99 o 
  19   5   2     2800.85     3029.83     86.91 o 
  21   5   2     5216.37     5077.12    122.86 o 
  23   5   2     1565.80     1597.99     79.41 o 
  25   5   2      293.79      272.34     43.14 o 
  27   5   2       16.13       83.46     39.25 o 
 -28   6   2      655.24      803.09     82.62 o 
 -26   6   2     2126.05     2161.08    163.24 o 
 -24   6   2     4125.48     3949.67    128.63 o 
 -22   6   2     4197.59     3993.20    187.93 o 
 -20   6   2       82.39       88.89     29.46 o 
 -18   6   2     1058.73      993.01     62.14 o 
 -16   6   2     4008.96     3844.17    113.15 o 
 -14   6   2    15869.48    15588.24    301.53 o 
 -12   6   2    13150.90    12491.12    247.61 o 
 -10   6   2      680.27      644.91     53.44 o 
  -8   6   2       65.07       95.12     29.52 o 
  -6   6   2     3220.37     3161.06     65.38 o 
  -4   6   2    11512.93    10452.08    156.05 o 
  -2   6   2    32493.41    33931.74    491.65 o 
   0   6   2    25439.64    26008.04    385.93 o 
   2   6   2     4548.62     4844.16    100.15 o 
   4   6   2     2300.30     2139.35     59.57 o 
   6   6   2    11374.18    11206.15    205.26 o 
   8   6   2    23946.17    23609.41    356.41 o 
  10   6   2    21847.00    22470.85    343.57 o 
  12   6   2     7549.37     7394.79    168.50 o 
  14   6   2        7.75       16.51     18.37 o 
  16   6   2     1852.13     1856.67     75.70 o 
  18   6   2     5708.35     5614.89    150.53 o 
  20   6   2     3416.85     3284.10    111.65 o 
  22   6   2     1625.27     1664.90     91.35 o 
  24   6   2     1289.35     1203.01     94.45 o 
  26   6   2        2.30       42.92     43.22 o 
 -27   7   2       93.51       71.92     49.18 o 
 -25   7   2       27.20        9.29     79.72 o 
 -23   7   2       85.01       85.61     39.11 o 
 -21   7   2      179.53      126.10     48.20 o 
 -19   7   2      480.61      447.51     77.99 o 
 -17   7   2       32.57       32.50     36.14 o 
 -15   7   2      107.83      136.84     43.71 o 
 -13   7   2       21.91       32.67     32.01 o 
 -11   7   2     2075.22     2132.86    104.78 o 
  -9   7   2      439.33      421.29     48.65 o 
  -7   7   2      240.08      205.48     35.08 o 
  -5   7   2     1228.50     1097.87     47.64 o 
  -3   7   2       53.84      100.42     20.84 o 
  -1   7   2      291.35      354.77     33.58 o 
   1   7   2      212.81      183.16     24.91 o 
   3   7   2        4.78        4.02     16.08 o 
   5   7   2      818.76      716.76     39.84 o 
   7   7   2     1549.38     1567.82     66.02 o 
   9   7   2      493.25      526.70     45.74 o 
  11   7   2      393.39      457.50     84.82 o 
  13   7   2        1.24      -21.16     26.28 o 
  15   7   2     1563.00     1564.02     97.87 o 
  17   7   2      345.04      372.32     59.93 o 
  19   7   2        0.85        1.75     30.62 o 
  21   7   2        2.74       70.70     48.31 o 
  23   7   2       19.65       39.05     46.14 o 
  25   7   2      115.25      141.90     61.09 o 
 -24   8   2     1043.99     1094.39    159.56 o 
 -22   8   2      749.77      733.25     85.42 o 
 -20   8   2       25.28       44.07     71.38 o 
 -18   8   2      443.51      471.56     73.82 o 
 -16   8   2     6753.75     6103.07    211.38 o 
 -14   8   2     8550.24     8102.65    247.88 o 
 -12   8   2     2385.26     2219.98    113.34 o 
 -10   8   2      151.59      214.80     45.76 o 
  -8   8   2     2693.70     2618.16     77.91 o 
  -6   8   2     1322.82     1352.50     55.33 o 
  -4   8   2     8445.35     8108.35    158.85 o 
  -2   8   2    11005.80    10951.25    197.93 o 
   0   8   2     5918.51     5607.68    122.25 o 
   2   8   2      713.31      679.06     42.46 o 
   4   8   2      759.06      801.79     45.51 o 
   6   8   2      534.39      533.36     60.76 o 
   8   8   2     7280.14     7107.10    375.98 o 
  10   8   2     7689.88     7235.45    298.53 o 
  12   8   2     1757.85     1732.21    101.70 o 
  14   8   2      274.62      196.23     49.02 o 
  16   8   2      765.66      803.02     87.63 o 
  18   8   2     2234.10     2431.00    128.58 o 
  20   8   2     2924.63     3038.49    147.06 o 
  22   8   2     1319.48     1516.94    111.42 o 
 -23   9   2      516.41      745.68    133.45 o 
 -21   9   2      717.33      793.82     88.28 o 
 -19   9   2      133.20      150.58     53.27 o 
 -17   9   2       98.65      144.64     53.30 o 
 -15   9   2     1563.75     1623.30    112.77 o 
 -13   9   2     2069.44     2057.88    118.03 o 
 -11   9   2     3581.67     3291.39    145.79 o 
  -9   9   2      993.44      904.06     81.96 o 
  -7   9   2     1532.06     1476.28     89.20 o 
  -5   9   2     3153.95     2928.62     87.01 o 
  -3   9   2     5687.83     5234.41    123.23 o 
  -1   9   2     2483.95     2539.58     79.61 o 
   1   9   2      787.34      805.03     60.10 o 
   3   9   2       64.44       61.16     27.47 o 
   5   9   2      903.86      928.89     62.91 o 
   7   9   2     6294.73     6103.80    205.73 o 
   9   9   2     2256.55     2523.41    251.74 o 
  11   9   2     1540.49     1421.16    126.63 o 
  13   9   2       42.26       57.57     79.94 o 
  15   9   2        5.51       56.85     65.43 o 
  17   9   2      709.10      951.38     96.46 o 
  19   9   2     1166.96     1310.32    263.11 o 
  21   9   2     1772.24     2006.20    124.41 o 
 -20  10   2      109.62      192.59     89.69 o 
 -18  10   2      521.94      535.50     83.39 o 
 -16  10   2      218.97      316.69     82.11 o 
 -14  10   2      434.69      378.38     69.98 o 
 -12  10   2       44.72       62.27     43.92 o 
 -10  10   2      145.51      215.73     50.16 o 
  -8  10   2       30.16       29.15     33.26 o 
  -6  10   2       34.31       57.67     32.93 o 
  -4  10   2        1.55       31.11     24.67 o 
  -2  10   2        8.67        3.09     24.13 o 
   0  10   2     1115.67     1047.06     59.21 o 
   2  10   2      492.61      513.35     54.07 o 
   4  10   2       33.32       31.11     28.40 o 
   6  10   2        1.17       34.17     36.35 o 
   8  10   2        0.46      -18.69     34.85 o 
  10  10   2      285.24      324.76     69.00 o 
  12  10   2      113.49      116.86     50.23 o 
  14  10   2       77.01       96.87     46.49 o 
  16  10   2        5.06      -41.98     34.76 o 
  18  10   2        4.20        8.45     63.48 o 
 -15  11   2     1103.96     1299.39    213.07 o 
 -13  11   2     1039.67     1249.97    112.04 o 
 -11  11   2      891.92     1145.69    285.21 o 
  -9  11   2        8.51       11.71     37.57 o 
  -7  11   2      391.19      602.00     92.83 o 
  -5  11   2     1763.19     1724.51     88.80 o 
  -3  11   2     3124.56     3012.97     98.07 o 
  -1  11   2     2428.35     2367.55    129.77 o 
   1  11   2      656.50      747.77     65.77 o 
   3  11   2       47.31      104.62     33.15 o 
   5  11   2      660.71      783.92     86.77 o 
   7  11   2     1962.27     1956.63    117.43 o 
   9  11   2     2921.18     2948.98    150.01 o 
  11  11   2     1449.22     1566.55    113.93 o 
  13  11   2      266.10      260.10     68.13 o 
  -8  12   2       72.69       80.16     63.37 o 
  -6  12   2        3.96       33.67     41.48 o 
  -4  12   2      223.89      266.48     50.39 o 
  -2  12   2      417.78      551.10     87.07 o 
   0  12   2      309.86      327.93     48.36 o 
   2  12   2       32.27       66.34     34.21 o 
   4  12   2       31.94       32.08     43.98 o 
   6  12   2      200.47      268.22    157.28 o 
 -33   1   3     1995.43     2203.89    177.65 o 
 -31   1   3     2530.10     2772.09    138.02 o 
 -29   1   3     1427.78     1422.89    147.86 o 
 -27   1   3      204.14      251.85     49.29 o 
 -25   1   3     2349.38     2216.43    110.30 o 
 -23   1   3     2783.27     2700.34    117.52 o 
 -21   1   3     6103.63     6043.19    185.57 o 
 -19   1   3    13030.50    12400.32    306.53 o 
 -17   1   3    12428.74    12930.00    291.88 o 
 -15   1   3       25.35       69.96     10.79 o 
 -13   1   3    14143.18    15348.98    304.00 o 
 -11   1   3    18705.08    19201.40    313.13 o 
  -9   1   3    62656.39    66476.49    909.16 o 
  -7   1   3    35690.28    38209.08    529.08 o 
  -5   1   3     5483.08     5606.16    103.15 o 
  -3   1   3       30.43       28.56     12.08 o 
  -1   1   3   136000.61   128046.88   2433.09 o 
   1   1   3   251034.31   212054.55   2576.80 o 
   3   1   3     6441.28     6050.54     88.06 o 
   5   1   3    19819.25    20157.64    258.98 o 
   7   1   3      999.81      908.56     26.03 o 
   9   1   3     1238.63     1183.41     26.50 o 
  11   1   3    19130.87    18490.72    222.60 o 
  13   1   3    32305.96    32096.92    373.56 o 
  15   1   3    27144.30    26661.86    350.53 o 
  17   1   3     3969.20     3803.05     87.10 o 
  19   1   3     1621.97     1606.95     86.52 o 
  21   1   3      703.92      679.32     68.54 o 
  23   1   3     4596.50     4573.69    169.41 o 
  25   1   3     5268.87     4933.02    202.45 o 
  27   1   3     2630.38     2661.97    148.29 o 
  29   1   3      873.84     1018.50     95.78 o 
 -32   2   3      930.13     1070.11     99.19 o 
 -30   2   3     1060.11     1003.70    158.80 o 
 -28   2   3      722.41      629.06     74.07 o 
 -26   2   3        1.86       21.86     31.85 o 
 -24   2   3     1441.71     1491.91     87.39 o 
 -22   2   3    10161.49     9747.54    264.77 o 
 -20   2   3     6585.43     6106.88    481.70 o 
 -18   2   3     8919.48     8950.50    185.42 o 
 -16   2   3     3544.41     3685.43    181.54 o 
 -14   2   3       61.33       42.52     20.08 o 
 -12   2   3    27791.99    31441.40    457.14 o 
 -10   2   3    26031.70    28008.24    397.12 o 
  -8   2   3    51323.97    53987.45    742.42 o 
  -6   2   3    17580.05    18063.54    298.18 o 
  -4   2   3      173.87      232.69     19.99 o 
  -2   2   3    21685.27    23392.43    382.11 o 
   0   2   3       47.29      106.15     13.98 o 
   2   2   3    13055.75    12584.19    167.37 o 
   4   2   3    28037.45    29115.05    367.13 o 
   6   2   3    15329.29    15948.07    211.85 o 
   8   2   3     6868.89     7299.77    110.13 o 
  10   2   3    24271.94    25910.92    336.44 o 
  12   2   3    13207.78    12157.33    173.89 o 
  14   2   3    15476.50    15504.82    240.64 o 
  16   2   3     9351.71     8977.90    161.85 o 
  18   2   3     1891.37     1848.85     59.99 o 
  20   2   3     1956.48     1863.66     74.58 o 
  22   2   3     8665.76     8410.19    248.78 o 
  24   2   3     8954.50     8399.19    256.13 o 
  26   2   3     2344.98     2446.22    153.27 o 
  28   2   3      849.10      980.93     93.55 o 
  30   2   3        7.10       44.19     69.98 o 
 -31   3   3      428.69      482.03    108.86 o 
 -29   3   3        4.44       47.94     37.22 o 
 -27   3   3       74.17       65.39     39.10 o 
 -25   3   3      574.62      582.48     67.90 o 
 -23   3   3      933.86      826.79     71.62 o 
 -21   3   3      895.82     1093.15     96.76 o 
 -19   3   3     1088.12      979.54     50.64 o 
 -17   3   3      942.84      870.95     47.14 o 
 -15   3   3       66.91       78.16     22.41 o 
 -13   3   3     1002.17     1331.12     50.74 o 
 -11   3   3     1742.37     1519.51     38.61 o 
  -9   3   3     2849.84     3012.82     73.98 o 
  -7   3   3     7768.82     8202.49    130.70 o 
  -5   3   3     5116.57     5618.70    107.50 o 
  -3   3   3    12016.36    13508.33    239.15 o 
  -1   3   3      374.49      402.34     25.43 o 
   1   3   3     1228.77     1384.28     34.90 o 
   3   3   3     2776.96     2902.38     46.08 o 
   5   3   3     4306.40     4537.85    128.35 o 
   7   3   3       10.69       32.03      9.61 o 
   9   3   3     3717.55     4026.10     72.60 o 
  11   3   3      973.59     1030.81     32.81 o 
  13   3   3      839.95      766.38     30.54 o 
  15   3   3      181.86      177.58     22.51 o 
  17   3   3      276.73      320.90     30.77 o 
  19   3   3      129.14      133.74     24.22 o 
  21   3   3       61.01       75.27     25.76 o 
  23   3   3      412.07      476.30     62.95 o 
  25   3   3      300.65      436.58     66.81 o 
  27   3   3      464.23      599.78     74.94 o 
  29   3   3       43.45       68.94     42.50 o 
 -30   4   3     1709.10     1698.73    105.07 o 
 -28   4   3     1212.74     1178.27     93.96 o 
 -26   4   3       46.81       88.17     37.60 o 
 -24   4   3     4346.16     3768.23    146.33 o 
 -22   4   3     9290.87     9071.93    242.41 o 
 -20   4   3    13987.38    13552.62    378.47 o 
 -18   4   3     9141.51     8451.83    183.02 o 
 -16   4   3     1407.10     1443.47     94.21 o 
 -14   4   3     1800.01     1827.68     70.18 o 
 -12   4   3    11105.57    10851.09    207.24 o 
 -10   4   3    46017.50    45880.67    641.68 o 
  -8   4   3    50926.75    54063.94    749.16 o 
  -6   4   3    20165.86    20939.03    303.79 o 
  -4   4   3     3240.85     3254.21     72.11 o 
  -2   4   3    24413.06    25802.45    369.39 o 
   0   4   3    29433.47    28772.68    410.91 o 
   2   4   3    41240.11    40507.54    504.06 o 
   4   4   3    46886.05    47358.77    535.71 o 
   6   4   3     8594.59     8637.12    114.62 o 
   8   4   3       37.06       22.42     10.26 o 
  10   4   3     4172.60     4068.96     79.38 o 
  12   4   3    21697.65    21840.05    391.90 o 
  14   4   3    14468.13    14040.87    255.50 o 
  16   4   3     7841.69     7623.80    176.11 o 
  18   4   3     1929.76     1927.96     75.67 o 
  20   4   3       24.69       65.31     22.99 o 
  22   4   3     2540.42     2615.74    120.20 o 
  24   4   3     3369.42     3320.24    144.84 o 
  26   4   3     2087.41     2400.77    126.66 o 
  28   4   3     1257.18     1331.91    124.89 o 
 -29   5   3      541.78      571.33     95.21 o 
 -27   5   3      265.59      264.39     68.35 o 
 -25   5   3      288.73      274.03     52.35 o 
 -23   5   3      626.85      631.21     59.86 o 
 -21   5   3      457.00      534.85     46.54 o 
 -19   5   3     2829.45     2837.89     92.33 o 
 -17   5   3     3554.87     3434.35    182.41 o 
 -15   5   3        0.83       27.37     38.57 o 
 -13   5   3       21.82       38.18     16.14 o 
 -11   5   3     7008.18     6745.28    118.60 o 
  -9   5   3     4883.78     4679.61     88.87 o 
  -7   5   3     4690.68     4413.04    100.47 o 
  -5   5   3     6059.70     5864.78     93.97 o 
  -3   5   3      529.05      630.72     31.35 o 
  -1   5   3    19201.00    21501.56    320.88 o 
   1   5   3    24874.64    27232.78    396.83 o 
   3   5   3    21038.67    21191.59    278.34 o 
   5   5   3     5738.85     5673.35     83.76 o 
   7   5   3      971.29      965.62     32.46 o 
   9   5   3     5234.88     5139.32    105.83 o 
  11   5   3     9985.11    10221.43    157.20 o 
  13   5   3     7065.29     6955.31    137.08 o 
  15   5   3     3519.14     3554.74     90.89 o 
  17   5   3     1508.35     1404.61     66.89 o 
  19   5   3        2.29       29.09     19.80 o 
  21   5   3      847.36      938.37     55.62 o 
  23   5   3     1974.67     1955.36     90.18 o 
  25   5   3     1560.91     1622.04     81.61 o 
  27   5   3      399.22      548.23     83.41 o 
 -28   6   3        0.05       35.70     51.67 o 
 -26   6   3       31.82       53.73     33.26 o 
 -24   6   3      550.73      692.54    121.32 o 
 -22   6   3     1352.77     1308.08     88.57 o 
 -20   6   3      588.83      702.04     66.59 o 
 -18   6   3      872.81      893.81     70.76 o 
 -16   6   3       26.76       49.93     33.25 o 
 -14   6   3      545.11      558.00     54.24 o 
 -12   6   3      971.16      948.58     60.84 o 
 -10   6   3     6180.66     6193.54    185.52 o 
  -8   6   3     4149.35     4112.92     91.65 o 
  -6   6   3      199.87      235.66     20.76 o 
  -4   6   3      256.22      289.07     27.22 o 
  -2   6   3      162.50      197.90     23.21 o 
   0   6   3     1335.18     1260.06     45.95 o 
   2   6   3     7430.69     7544.18    323.99 o 
   4   6   3     6513.43     6537.07    123.74 o 
   6   6   3     4744.38     4570.65    104.78 o 
   8   6   3      227.07      199.59     23.87 o 
  10   6   3        0.90       39.11     16.12 o 
  12   6   3        9.37       34.78     20.56 o 
  14   6   3     4620.00     4447.04    124.25 o 
  16   6   3     3143.99     2938.89     99.21 o 
  18   6   3     1365.42     1313.36     69.05 o 
  20   6   3      206.25      203.30     37.86 o 
  22   6   3        4.81       47.08     27.47 o 
  24   6   3      408.81      453.34     64.20 o 
  26   6   3      307.88      382.76     56.49 o 
 -27   7   3      159.94      150.35     55.68 o 
 -25   7   3      463.80      445.46     66.60 o 
 -23   7   3     1818.95     2163.68    118.79 o 
 -21   7   3     5181.37     5132.34    320.95 o 
 -19   7   3     9067.15     8507.31    258.09 o 
 -17   7   3     4587.57     4296.74    165.77 o 
 -15   7   3       12.28       46.88     42.46 o 
 -13   7   3      739.25      695.71     68.83 o 
 -11   7   3     7068.01     6499.49    200.60 o 
  -9   7   3    31062.46    30666.06    644.62 o 
  -7   7   3    14837.51    14976.90    248.10 o 
  -5   7   3     5188.05     5023.34    110.07 o 
  -3   7   3       10.61       14.24     17.42 o 
  -1   7   3     6452.97     6556.88    130.59 o 
   1   7   3    18977.18    19412.96    305.14 o 
   3   7   3     9553.93     8592.59    294.18 o 
   5   7   3     4603.07     4281.80    117.41 o 
   7   7   3      120.55      125.12     27.24 o 
   9   7   3       55.56      120.34     45.17 o 
  11   7   3     3851.16     3730.69    143.92 o 
  13   7   3     4187.48     3887.31    151.27 o 
  15   7   3     6209.74     5607.50    193.60 o 
  17   7   3      976.17     1013.42     88.56 o 
  19   7   3       64.47       95.91     42.26 o 
  21   7   3      538.76      554.27     71.29 o 
  23   7   3     1550.47     1615.09    103.24 o 
 -24   8   3        0.59       36.58     34.95 o 
 -22   8   3      497.89      589.17     79.55 o 
 -20   8   3      421.99      573.67     79.60 o 
 -18   8   3      542.99      607.95     78.10 o 
 -16   8   3      609.32      548.57     76.80 o 
 -14   8   3      171.32      130.33     44.64 o 
 -12   8   3     2561.64     2353.83    116.57 o 
 -10   8   3      741.46      737.70    172.45 o 
  -8   8   3      999.98      984.83     67.17 o 
  -6   8   3     2470.49     2301.07     73.59 o 
  -4   8   3      510.41      414.11     36.94 o 
  -2   8   3      372.28      418.61     37.04 o 
   0   8   3     1031.09     1027.68     49.63 o 
   2   8   3     2320.89     2378.27     72.33 o 
   4   8   3     3156.86     2896.71     96.81 o 
   6   8   3     2519.02     2546.78     90.20 o 
   8   8   3       51.93       48.62     36.63 o 
  10   8   3      227.79      280.25     52.74 o 
  12   8   3     1550.29     1529.32    111.57 o 
  14   8   3     2469.08     2361.22    122.93 o 
  16   8   3      291.01      440.72     69.16 o 
  18   8   3       23.01       95.54     59.14 o 
  20   8   3      349.56      432.75     69.92 o 
  22   8   3      320.18      428.77     67.08 o 
 -23   9   3      603.14      703.22    129.98 o 
 -21   9   3      699.74      755.47     92.83 o 
 -19   9   3      522.98      484.41     75.22 o 
 -17   9   3      315.89      265.53     60.51 o 
 -15   9   3       47.79       50.07     44.62 o 
 -13   9   3      412.04      498.05     72.13 o 
 -11   9   3     2489.33     2482.29    124.49 o 
  -9   9   3     1500.87     1560.24    134.64 o 
  -7   9   3     3091.05     2953.84     90.74 o 
  -5   9   3     2521.45     2420.85     79.26 o 
  -3   9   3        2.36       -8.29     22.31 o 
  -1   9   3     1447.65     1427.22     60.11 o 
   1   9   3     2449.57     2439.30     94.05 o 
   3   9   3     1626.40     1600.13     92.43 o 
   5   9   3     1705.71     1555.57    113.74 o 
   7   9   3      947.21      899.83     84.76 o 
   9   9   3       12.67       31.66     36.71 o 
  11   9   3       51.05       30.35     54.38 o 
  13   9   3     1393.15     1471.88    142.66 o 
  15   9   3     2269.96     2028.08    121.69 o 
  17   9   3      426.42      433.85    143.31 o 
  19   9   3       75.13       96.97     57.84 o 
 -20  10   3     2044.99     2348.82    197.36 o 
 -18  10   3     1597.32     1991.89    207.65 o 
 -16  10   3      838.34      862.93     97.06 o 
 -14  10   3        8.60       17.01     43.33 o 
 -12  10   3     1733.55     1790.55    324.75 o 
 -10  10   3     3069.40     2916.02    139.92 o 
  -8  10   3     5389.81     5410.07    158.11 o 
  -6  10   3      483.66      484.93     54.02 o 
  -4  10   3       32.03       77.63     36.30 o 
  -2  10   3      376.34      457.29     43.27 o 
   0  10   3     1956.56     1791.99     83.83 o 
   2  10   3     4056.94     4045.63    130.96 o 
   4  10   3     3390.79     3019.73    111.76 o 
   6  10   3      825.70      830.94    149.16 o 
   8  10   3        0.12       26.43     38.30 o 
  10  10   3      554.59      601.08     79.22 o 
  12  10   3     1744.45     1754.42    123.59 o 
  14  10   3     1424.95     1505.58    118.62 o 
  16  10   3      863.26     1005.03    101.36 o 
 -15  11   3       93.60      187.61     60.05 o 
 -13  11   3       88.92       84.30     41.57 o 
 -11  11   3        7.62       43.47     38.03 o 
  -9  11   3      180.92      220.59     53.73 o 
  -7  11   3      448.35      554.62     60.87 o 
  -5  11   3      308.32      294.77     47.14 o 
  -3  11   3       24.29       49.34     29.89 o 
  -1  11   3       13.25       47.26     33.33 o 
   1  11   3      160.84      206.35     39.67 o 
   3  11   3       14.40       28.02     28.57 o 
   5  11   3       80.67      188.37     48.25 o 
   7  11   3       62.33      149.94     48.66 o 
   9  11   3      115.05      148.75     49.67 o 
  11  11   3       72.96       30.61     42.84 o 
  -8  12   3      723.95      878.97     94.42 o 
  -6  12   3      430.30      425.05     94.24 o 
  -4  12   3        9.05       29.75     58.06 o 
  -2  12   3       69.92      120.70     44.93 o 
   0  12   3      434.69      563.16     60.64 o 
   2  12   3      687.65      704.85     67.68 o 
   4  12   3      695.84      653.02     87.05 o 
 -32   0   4      185.93      194.98     64.56 o 
 -30   0   4     1639.72     1379.14    146.67 o 
 -28   0   4     6804.11     6629.87    312.61 o 
 -26   0   4     4853.69     4065.06    222.71 o 
 -24   0   4    15762.13    15377.84    546.15 o 
 -22   0   4     9766.93     9129.04    357.89 o 
 -20   0   4     2097.98     1952.37    129.55 o 
 -18   0   4    33203.41    31896.08    958.20 o 
 -16   0   4    29452.27    33018.11    669.83 o 
 -14   0   4    39386.41    42116.91   1264.32 o 
 -12   0   4     1009.54      826.48     40.33 o 
 -10   0   4     1049.47     1124.21     81.89 o 
  -8   0   4    15200.46    15290.23    319.19 o 
  -6   0   4    53789.43    53736.54   1466.23 o 
  -4   0   4    77616.48    78851.54   2137.82 o 
  -2   0   4    23017.62    26644.48    748.93 o 
   0   0   4     1330.17     1819.35     83.84 o 
   2   0   4       10.96       35.59     12.76 o 
   4   0   4    49479.32    49467.97    784.70 o 
   6   0   4    32425.92    32032.29    518.72 o 
   8   0   4    34407.57    34640.56    561.62 o 
  10   0   4    39568.69    40213.03    650.77 o 
  12   0   4     8984.30     9086.77    173.35 o 
  14   0   4     6831.87     6658.75    137.74 o 
  16   0   4    24570.24    23256.10    499.64 o 
  18   0   4    18883.08    16567.63    562.18 o 
  20   0   4     3831.45     3664.27    201.26 o 
  22   0   4     3978.77     4103.83    224.66 o 
  24   0   4        0.06       -4.55     42.68 o 
  26   0   4      545.16      572.15    108.32 o 
  28   0   4     2597.12     2910.36    207.98 o 
 -33   1   4       36.20       19.50     41.81 o 
 -31   1   4       86.52      147.04     42.88 o 
 -29   1   4      550.68      614.24     73.46 o 
 -27   1   4      571.55      586.08     69.70 o 
 -25   1   4      892.40      976.35    102.25 o 
 -23   1   4      833.08      814.14     72.91 o 
 -21   1   4       10.41       42.70     27.91 o 
 -19   1   4     5679.69     5696.36    173.33 o 
 -17   1   4     2401.60     2391.08     72.47 o 
 -15   1   4     6049.37     6278.55    111.31 o 
 -13   1   4    18307.34    21234.61    311.90 o 
 -11   1   4    12028.89    14398.64    217.48 o 
  -9   1   4     5467.16     5798.13     98.90 o 
  -7   1   4    14987.03    15978.50    269.17 o 
  -5   1   4     7770.75     7765.31    172.91 o 
  -3   1   4     3111.93     3385.48     89.60 o 
  -1   1   4   124406.24   125362.87   2418.80 o 
   1   1   4    25002.97    26002.21    378.90 o 
   3   1   4      832.89      730.08     56.58 o 
   5   1   4     8484.37     8601.86    124.08 o 
   7   1   4     4866.91     4864.60     70.26 o 
   9   1   4     7441.41     7325.77    116.56 o 
  11   1   4      298.63      305.38     17.94 o 
  13   1   4      664.81      735.45     40.59 o 
  15   1   4     3291.96     3083.14     74.07 o 
  17   1   4     3268.05     3007.31    118.64 o 
  19   1   4     3415.83     2938.88    122.40 o 
  21   1   4        5.34        8.18     31.39 o 
  23   1   4       91.65       94.57     56.11 o 
  25   1   4      184.77      312.04     86.01 o 
  27   1   4      720.78      806.75    188.15 o 
  29   1   4      410.80      431.84     67.48 o 
 -32   2   4       16.82       57.63     34.50 o 
 -30   2   4      635.60      645.55     77.53 o 
 -28   2   4     1904.20     1857.04    108.88 o 
 -26   2   4     2522.15     2708.63    126.57 o 
 -24   2   4        4.87       45.63     32.04 o 
 -22   2   4      236.20      243.18     43.79 o 
 -20   2   4       10.71        7.84     19.65 o 
 -18   2   4     9818.04    10160.61    279.96 o 
 -16   2   4    14144.73    14162.75    357.38 o 
 -14   2   4    15470.06    18245.55    272.74 o 
 -12   2   4     3023.73     3329.55     81.68 o 
 -10   2   4     4788.23     5348.45     94.10 o 
  -8   2   4      434.63      448.28     20.94 o 
  -6   2   4    13405.26    14230.88    242.96 o 
  -4   2   4    58819.49    59556.48   1152.34 o 
  -2   2   4    10940.97    11298.80    245.32 o 
   0   2   4    14748.89    15980.74    273.96 o 
   2   2   4     5363.98     5550.43     86.21 o 
   4   2   4    11923.47    12805.59    175.60 o 
   6   2   4    20051.29    20053.21    264.59 o 
   8   2   4    25834.96    27597.12    357.34 o 
  10   2   4    13873.36    14647.99    204.44 o 
  12   2   4      115.74      114.47     15.55 o 
  14   2   4     2571.70     2501.58     58.41 o 
  16   2   4     4165.21     4045.78     93.43 o 
  18   2   4     6450.48     5969.30    125.40 o 
  20   2   4     6364.45     5542.37    277.73 o 
  22   2   4      153.64      150.88     44.65 o 
  24   2   4        8.24       56.51     36.60 o 
  26   2   4      241.32      218.74     52.39 o 
  28   2   4      925.59      973.23    194.98 o 
 -31   3   4      355.27      508.22     70.44 o 
 -29   3   4     2603.21     2664.87    131.68 o 
 -27   3   4     6877.10     6330.24    322.04 o 
 -25   3   4     5599.43     5094.26    178.87 o 
 -23   3   4     2872.46     2717.91    119.04 o 
 -21   3   4     3183.86     3312.74    100.27 o 
 -19   3   4     7273.86     7063.85    160.97 o 
 -17   3   4    19113.71    19895.87    359.51 o 
 -15   3   4    28781.57    31596.17    536.85 o 
 -13   3   4    20253.84    21003.51    310.26 o 
 -11   3   4     1736.18     1845.89     46.01 o 
  -9   3   4     3523.16     3563.59     84.08 o 
  -7   3   4    31652.78    32673.79    531.06 o 
  -5   3   4    50702.65    52461.98    835.65 o 
  -3   3   4    56347.41    57372.04    912.69 o 
  -1   3   4    11407.63    11208.03    204.87 o 
   1   3   4     1908.28     2116.31     48.95 o 
   3   3   4     3362.50     3111.35     58.28 o 
   5   3   4    34548.07    36595.80    463.85 o 
   7   3   4    36788.76    37529.52    477.23 o 
   9   3   4    20902.45    20133.54    271.29 o 
  11   3   4       74.09       60.25     12.82 o 
  13   3   4     1208.51     1176.83     38.25 o 
  15   3   4     2588.36     2501.92     70.68 o 
  17   3   4    11315.10    11029.99    197.46 o 
  19   3   4     8182.81     7973.49    158.49 o 
  21   3   4     1471.01     1490.21     91.45 o 
  23   3   4      362.51      411.86     60.29 o 
  25   3   4      208.41      289.59     53.64 o 
  27   3   4     1169.21     1345.88    118.29 o 
 -30   4   4        7.98       74.76     45.28 o 
 -28   4   4      366.15      348.95     58.57 o 
 -26   4   4      505.77      473.13     85.68 o 
 -24   4   4      898.42      970.33     79.96 o 
 -22   4   4     2155.45     1970.95     79.47 o 
 -20   4   4     2099.00     2065.10     78.18 o 
 -18   4   4       28.39       50.89     20.61 o 
 -16   4   4      831.29      836.93     49.78 o 
 -14   4   4      798.79      792.21     41.80 o 
 -12   4   4      395.00      365.90     43.49 o 
 -10   4   4     6235.34     6525.88    114.72 o 
  -8   4   4     2265.44     2324.38     54.03 o 
  -6   4   4     1476.32     1398.26     44.72 o 
  -4   4   4     2072.09     1937.53     46.99 o 
  -2   4   4      228.08      172.02     22.24 o 
   0   4   4       94.72       74.64     17.99 o 
   2   4   4        0.98        6.35     13.66 o 
   4   4   4      200.25      209.28     13.64 o 
   6   4   4     5121.08     5434.16     92.11 o 
   8   4   4     2561.23     2600.02     57.20 o 
  10   4   4      623.71      549.83     27.77 o 
  12   4   4        0.60       69.35     38.01 o 
  14   4   4      488.19      458.44     34.67 o 
  16   4   4      280.51      273.32     30.67 o 
  18   4   4      731.41      748.03     46.17 o 
  20   4   4      660.95      699.74     54.06 o 
  22   4   4      128.89      129.15     41.07 o 
  24   4   4      122.83      158.07     47.33 o 
  26   4   4       75.03      210.49     50.59 o 
 -29   5   4      993.54     1045.29     90.82 o 
 -27   5   4     2033.09     2004.54    109.43 o 
 -25   5   4     1669.04     1861.78    101.56 o 
 -23   5   4      720.08      629.88     53.33 o 
 -21   5   4      225.83      219.97     44.24 o 
 -19   5   4     4447.26     4359.24    240.71 o 
 -17   5   4     5742.08     5655.36    138.26 o 
 -15   5   4     3106.92     3106.95     90.15 o 
 -13   5   4     3849.70     3865.80     99.42 o 
 -11   5   4      727.90      779.89     32.20 o 
  -9   5   4     2226.54     1992.73     50.99 o 
  -7   5   4    18325.03    19649.79    292.39 o 
  -5   5   4    16739.82    17220.03    261.05 o 
  -3   5   4     7285.63     6615.83    115.51 o 
  -1   5   4     6312.22     6897.05    126.15 o 
   1   5   4      370.20      346.91     25.61 o 
   3   5   4     9249.85     9165.36    169.19 o 
   5   5   4    26604.55    26567.15    349.29 o 
   7   5   4    25480.91    25386.43    337.08 o 
   9   5   4    18202.50    18332.46    256.11 o 
  11   5   4     2547.13     2410.37     90.91 o 
  13   5   4     1101.80     1093.19     47.60 o 
  15   5   4     4748.68     4482.23    106.50 o 
  17   5   4     4813.65     4828.25    125.73 o 
  19   5   4     8045.91     7866.94    179.99 o 
  21   5   4     2356.47     2397.20     90.34 o 
  23   5   4      384.98      483.97     55.56 o 
  25   5   4        1.19       38.12     51.24 o 
 -28   6   4     1761.28     1563.72    144.07 o 
 -26   6   4     1693.52     1790.97    147.75 o 
 -24   6   4     1890.60     1792.88    128.68 o 
 -22   6   4      342.38      275.41     52.66 o 
 -20   6   4      983.27      977.18     89.80 o 
 -18   6   4     5797.26     5609.39    234.19 o 
 -16   6   4    12765.22    12056.24    303.31 o 
 -14   6   4    12693.39    11518.74    309.26 o 
 -12   6   4     2761.26     2445.98     96.97 o 
 -10   6   4      710.05      676.80     39.35 o 
  -8   6   4    11697.03    12093.98    229.99 o 
  -6   6   4    11810.33    11944.75    292.81 o 
  -4   6   4    24051.64    24289.05    567.04 o 
  -2   6   4    11257.45    10363.47    304.28 o 
   0   6   4     2391.06     2334.18     64.62 o 
   2   6   4       97.20       85.91     19.11 o 
   4   6   4    14057.29    13821.42    266.95 o 
   6   6   4    18337.19    18356.67    290.03 o 
   8   6   4     2832.27     2827.86    103.38 o 
  10   6   4     7129.51     6795.27    135.24 o 
  12   6   4     1936.06     1839.54     73.88 o 
  14   6   4     1980.50     2100.42    107.06 o 
  16   6   4     5747.92     5750.21    153.31 o 
  18   6   4     4144.96     4556.71    262.84 o 
  20   6   4     1934.32     2094.08     90.31 o 
  22   6   4      500.39      574.12     57.24 o 
  24   6   4        9.64       77.17     33.94 o 
 -27   7   4       17.94       54.38     39.21 o 
 -25   7   4      154.30      159.05     46.18 o 
 -23   7   4      167.64      133.21     36.94 o 
 -21   7   4      449.18      401.28     49.78 o 
 -19   7   4       29.42       -5.77     33.71 o 
 -17   7   4        6.93       -1.21     25.71 o 
 -15   7   4      754.20      822.79     58.47 o 
 -13   7   4      418.53      370.04     40.56 o 
 -11   7   4     3446.20     3284.32     99.77 o 
  -9   7   4     1306.89     1228.04     49.23 o 
  -7   7   4        0.85       -5.81     14.05 o 
  -5   7   4        0.66       25.51     19.05 o 
  -3   7   4      350.77      313.73     30.84 o 
  -1   7   4     1030.60     1052.78     47.37 o 
   1   7   4       68.07       72.30     20.65 o 
   3   7   4      216.94      169.41     31.30 o 
   5   7   4      489.55      476.90     43.40 o 
   7   7   4       15.83       27.96     21.39 o 
   9   7   4      230.46      257.92     47.16 o 
  11   7   4      320.53      407.22     57.43 o 
  13   7   4      104.44       77.06     37.45 o 
  15   7   4      270.36      325.45     57.21 o 
  17   7   4       16.11       24.45     35.70 o 
  19   7   4      157.79      195.15     67.70 o 
  21   7   4      207.02      165.14     46.08 o 
  23   7   4       39.21       79.45     43.65 o 
 -24   8   4      270.09      361.10     74.09 o 
 -22   8   4        2.01      -13.37     37.91 o 
 -20   8   4      868.16      814.81     88.18 o 
 -18   8   4     4870.78     4449.40    297.77 o 
 -16   8   4     6044.12     5898.48    205.80 o 
 -14   8   4     5928.02     5544.00    194.47 o 
 -12   8   4       16.39       29.46     62.28 o 
 -10   8   4     1174.46     1144.85     85.94 o 
  -8   8   4     3056.22     3341.79    104.52 o 
  -6   8   4     7216.44     7150.19    147.69 o 
  -4   8   4    11390.16    10891.68    199.71 o 
  -2   8   4     4953.41     4551.51    120.57 o 
   0   8   4      289.07      324.04     32.02 o 
   2   8   4      868.40     1022.45     62.50 o 
   4   8   4     1139.80     1129.43     94.24 o 
   6   8   4     3379.66     3372.16    109.25 o 
   8   8   4     8761.90     8533.66    252.74 o 
  10   8   4     4730.28     4113.60    161.77 o 
  12   8   4      417.03      349.96     61.71 o 
  14   8   4     1977.52     2132.42    120.14 o 
  16   8   4     2526.65     2753.48    216.53 o 
  18   8   4     3737.50     3723.07    165.37 o 
  20   8   4     1763.93     1930.96    117.88 o 
 -23   9   4      292.62      392.12    106.80 o 
 -21   9   4        1.54       57.52     49.78 o 
 -19   9   4      207.02      213.26     57.75 o 
 -17   9   4     1444.25     1485.54    113.75 o 
 -15   9   4     2759.17     2797.07    218.92 o 
 -13   9   4     1057.76      980.45    121.75 o 
 -11   9   4      151.93      141.89     46.33 o 
  -9   9   4      466.68      518.38     67.07 o 
  -7   9   4     1136.22     1098.28     64.47 o 
  -5   9   4     4267.80     3933.38    105.16 o 
  -3   9   4     2640.80     2324.77     77.64 o 
  -1   9   4     1415.35     1382.30     70.42 o 
   1   9   4      196.06      184.74     36.26 o 
   3   9   4      938.95     1017.33     67.18 o 
   5   9   4     3493.56     3390.29    115.47 o 
   7   9   4     5658.65     5210.82    190.62 o 
   9   9   4     3896.03     3733.44    157.01 o 
  11   9   4       45.15       87.03     39.74 o 
  13   9   4      161.34      123.49     45.85 o 
  15   9   4      802.19      917.32     95.28 o 
  17   9   4     1053.54     1098.81    160.21 o 
  19   9   4     1354.98     1427.66    116.84 o 
 -18  10   4      201.03      398.20     73.00 o 
 -16  10   4       80.16       56.53     45.43 o 
 -14  10   4       10.74      -28.21     39.50 o 
 -12  10   4        6.14      -32.46     35.17 o 
 -10  10   4      153.61      185.22     66.18 o 
  -8  10   4      107.42      166.67     46.61 o 
  -6  10   4       14.62       49.64     30.67 o 
  -4  10   4       71.96      106.34     29.50 o 
  -2  10   4       45.03       34.87     28.22 o 
   0  10   4        1.66       -7.97     42.17 o 
   2  10   4       38.17       -3.77     28.93 o 
   4  10   4       93.90       86.51     34.93 o 
   6  10   4      142.99      239.00     53.90 o 
   8  10   4      246.35      224.71     54.03 o 
  10  10   4      273.94      194.70     50.74 o 
  12  10   4        4.94       -9.14     36.71 o 
  14  10   4        8.61       34.72     43.33 o 
 -15  11   4     1009.00      872.63    144.93 o 
 -13  11   4     1068.09     1169.53    106.85 o 
 -11  11   4        0.83      -36.61     30.56 o 
  -9  11   4      351.00      467.89     71.26 o 
  -7  11   4     1743.92     1845.39     93.36 o 
  -5  11   4     2415.85     2318.41    126.18 o 
  -3  11   4     1451.22     1491.80     81.23 o 
  -1  11   4      782.76      763.50     67.29 o 
   1  11   4      115.31      156.84     38.20 o 
   3  11   4     1047.53     1047.88     76.60 o 
   5  11   4     1796.30     1808.50    238.09 o 
   7  11   4     1965.47     2116.13    164.65 o 
   9  11   4     1356.05     1479.06    120.00 o 
  -6  12   4      377.99      490.83     75.01 o 
  -4  12   4      734.76      855.01     93.64 o 
  -2  12   4      397.11      391.89     53.09 o 
   0  12   4       74.54      121.54     38.97 o 
   2  12   4       64.47       74.35     43.30 o 
 -33   1   5     2213.65     2140.63    172.88 o 
 -31   1   5     1332.08     1552.83    100.60 o 
 -29   1   5       29.70       65.24     34.21 o 
 -27   1   5     1306.17     1234.51    200.72 o 
 -25   1   5     5401.84     5018.50    178.67 o 
 -23   1   5    19914.44    19541.70    464.54 o 
 -21   1   5     9649.55     9719.49    262.72 o 
 -19   1   5     1155.34     1087.49     68.08 o 
 -17   1   5       36.48       35.90     18.47 o 
 -15   1   5    16705.39    18498.65    279.79 o 
 -13   1   5    25812.87    27222.18    394.91 o 
 -11   1   5    25283.05    25591.02    371.04 o 
  -9   1   5    19075.87    19524.00    287.70 o 
  -7   1   5     8223.37     8962.16    200.56 o 
  -5   1   5     1741.17     1659.30     58.34 o 
  -3   1   5    24394.88    26018.86    524.75 o 
  -1   1   5   128694.91   127318.38   2432.48 o 
   1   1   5    72767.77    69409.24    953.26 o 
   3   1   5    24954.89    25252.29    325.63 o 
   5   1   5       31.36       41.45      9.91 o 
   7   1   5     1719.62     1782.90     51.23 o 
   9   1   5    46530.80    46415.24    584.31 o 
  11   1   5    43482.44    42654.18    541.80 o 
  13   1   5    19095.79    18308.96    253.43 o 
  15   1   5     5877.52     5311.70    110.40 o 
  17   1   5        6.13        4.72     20.11 o 
  19   1   5     2869.18     2714.90    119.96 o 
  21   1   5     2123.10     2049.84    123.59 o 
  23   1   5     4688.75     4515.22    174.61 o 
  25   1   5     3711.54     3938.17    194.65 o 
  27   1   5      671.95      627.07     77.70 o 
 -32   2   5      486.73      526.05     69.99 o 
 -30   2   5      562.86      581.10    141.90 o 
 -28   2   5        3.96       11.97     33.20 o 
 -26   2   5     1998.48     1779.74    121.97 o 
 -24   2   5     5507.86     5433.56    185.14 o 
 -22   2   5     2372.42     2367.86    107.42 o 
 -20   2   5     3264.27     3213.02    163.30 o 
 -18   2   5      162.02      163.75     26.94 o 
 -16   2   5     1459.23     1400.24     56.58 o 
 -14   2   5    26244.46    29013.12    421.38 o 
 -12   2   5    41644.38    44669.20    628.31 o 
 -10   2   5    33343.17    35480.84    556.00 o 
  -8   2   5    10695.30    10547.03    190.83 o 
  -6   2   5       94.48      112.30     19.26 o 
  -4   2   5    18584.67    20204.20    418.25 o 
  -2   2   5    39918.19    41964.23    829.35 o 
   0   2   5    92602.68    92797.20   1780.32 o 
   2   2   5    53027.04    52861.95    656.18 o 
   4   2   5     8532.55     8514.45    127.52 o 
   6   2   5      363.52      406.47     22.82 o 
   8   2   5    17088.25    17620.55    241.61 o 
  10   2   5    18502.05    17437.64    266.51 o 
  12   2   5    23481.95    22506.44    308.32 o 
  14   2   5     7231.21     6687.84    115.15 o 
  16   2   5     1006.69      927.26     51.04 o 
  18   2   5      362.21      350.07     56.11 o 
  20   2   5     2138.61     2100.50    108.61 o 
  22   2   5     8065.32     7601.96    239.27 o 
  24   2   5     3410.58     3514.72    153.99 o 
  26   2   5      494.39      465.03     67.60 o 
  28   2   5        0.74       76.66     40.78 o 
 -31   3   5       99.04      131.87     44.04 o 
 -29   3   5       99.52      118.33     75.39 o 
 -27   3   5      239.12      327.06     56.15 o 
 -25   3   5       38.69      174.01    106.48 o 
 -23   3   5        9.34        0.26     23.12 o 
 -21   3   5      475.78      477.49     54.08 o 
 -19   3   5     1093.61     1053.74     54.67 o 
 -17   3   5        5.04        6.40     18.62 o 
 -15   3   5     2012.56     2047.26     83.69 o 
 -13   3   5     1182.68     1220.20     39.07 o 
 -11   3   5       74.15       91.67     15.02 o 
  -9   3   5     2780.88     2997.69     70.39 o 
  -7   3   5      268.19      335.70     23.72 o 
  -5   3   5      761.18      898.00     46.07 o 
  -3   3   5     6044.30     6328.95    174.50 o 
  -1   3   5     9062.45     9601.59    184.66 o 
   1   3   5     4170.23     4171.51    124.17 o 
   3   3   5      729.09      789.43     28.35 o 
   5   3   5       25.84       12.71      9.96 o 
   7   3   5     1762.80     1856.61     47.50 o 
   9   3   5      143.94      138.40     17.04 o 
  11   3   5      740.97      820.58     60.11 o 
  13   3   5      331.49      347.88     25.72 o 
  15   3   5      130.89      154.55     24.81 o 
  17   3   5      119.98      155.34     24.03 o 
  19   3   5        0.14       37.49     25.50 o 
  21   3   5      128.10       60.02     33.64 o 
  23   3   5      490.12      423.89     96.62 o 
  25   3   5      284.80      301.77     59.47 o 
  27   3   5       25.05       65.19     40.72 o 
 -30   4   5      207.86      236.42     51.14 o 
 -28   4   5       26.06       20.95     67.81 o 
 -26   4   5     3018.31     2805.20    129.50 o 
 -24   4   5     9662.60     9441.44    305.14 o 
 -22   4   5     8280.52     8208.73    217.93 o 
 -20   4   5     4021.57     4181.88    132.26 o 
 -18   4   5      214.17      204.02     29.98 o 
 -16   4   5     1845.45     1618.14     63.18 o 
 -14   4   5     7325.56     6967.23    152.76 o 
 -12   4   5    22387.45    23644.01    349.93 o 
 -10   4   5    64725.64    67389.46    934.06 o 
  -8   4   5    12784.83    13149.78    235.75 o 
  -6   4   5      220.48      260.38     22.05 o 
  -4   4   5    15727.11    16434.08    391.27 o 
  -2   4   5    27231.46    28344.31    479.09 o 
   0   4   5    47193.75    49833.68    809.58 o 
   2   4   5    16561.88    16034.61    315.54 o 
   4   4   5     6752.82     6764.83     96.24 o 
   6   4   5     1420.36     1458.44     41.96 o 
   8   4   5     8399.96     8148.93    189.58 o 
  10   4   5    14597.03    14012.47    304.06 o 
  12   4   5     9512.69     9345.21    180.04 o 
  14   4   5     8024.23     7474.58    148.03 o 
  16   4   5     1226.18     1268.91     53.51 o 
  18   4   5        1.19       -8.12     18.08 o 
  20   4   5     1786.05     1877.37     82.13 o 
  22   4   5     5414.73     5015.94    184.82 o 
  24   4   5     3802.41     3651.08    158.92 o 
  26   4   5     1275.10     1254.88    127.71 o 
 -29   5   5       60.10       88.61     60.66 o 
 -27   5   5       15.50       -3.03     56.33 o 
 -25   5   5      780.89      823.01     76.94 o 
 -23   5   5     3109.07     2811.86    174.21 o 
 -21   5   5     1668.35     1708.51     78.55 o 
 -19   5   5     2454.74     2464.80     87.00 o 
 -17   5   5      443.02      429.47     40.11 o 
 -15   5   5      158.31      172.69     27.15 o 
 -13   5   5    11448.56    10957.73    506.74 o 
 -11   5   5     5286.58     5009.15     98.79 o 
  -9   5   5     4005.40     3868.08     80.86 o 
  -7   5   5     3586.73     3631.95    146.71 o 
  -5   5   5       66.55      101.40     14.87 o 
  -3   5   5     6969.59     7061.73    226.13 o 
  -1   5   5    23482.31    25138.02    437.17 o 
   1   5   5    24278.05    26240.64    387.52 o 
   3   5   5     2427.83     2399.39     51.88 o 
   5   5   5        0.95       -7.86     10.93 o 
   7   5   5     4141.67     4011.72     79.77 o 
   9   5   5    10171.74    10012.25    157.55 o 
  11   5   5     8623.54     8764.60    147.28 o 
  13   5   5     6075.49     5924.41    126.88 o 
  15   5   5      722.06      723.79     45.67 o 
  17   5   5       12.62       29.86     21.16 o 
  19   5   5     1182.53     1263.27     81.60 o 
  21   5   5     1365.18     1479.97     68.14 o 
  23   5   5     1357.94     1416.52    246.54 o 
  25   5   5      563.44      711.10     80.70 o 
 -28   6   5       78.43      112.00     71.92 o 
 -26   6   5      282.78      391.25     89.47 o 
 -24   6   5     1249.87     1190.22    103.34 o 
 -22   6   5     1114.65     1048.86     93.70 o 
 -20   6   5      519.43      476.60     61.81 o 
 -18   6   5        0.07       -5.70     33.29 o 
 -16   6   5       16.11       -2.66     46.90 o 
 -14   6   5      570.78      568.16     56.64 o 
 -12   6   5     1424.65     1301.32     72.72 o 
 -10   6   5     1240.07     1216.60     51.89 o 
  -8   6   5     2382.70     2354.74     95.57 o 
  -6   6   5      195.48      201.07     29.78 o 
  -4   6   5     1206.98     1274.55     53.97 o 
  -2   6   5      273.79      254.17     26.95 o 
   0   6   5     4284.30     4009.67     90.93 o 
   2   6   5     5957.02     6017.00    177.44 o 
   4   6   5     1718.98     1566.89     96.34 o 
   6   6   5      217.62      253.14     32.82 o 
   8   6   5     7654.56     7616.44    148.69 o 
  10   6   5      508.69      593.53     39.28 o 
  12   6   5     1318.43     1266.88     65.54 o 
  14   6   5     2566.21     2413.72     90.79 o 
  16   6   5     1023.13     1019.27     67.03 o 
  18   6   5      115.47      156.99     36.13 o 
  20   6   5      135.70      180.27     36.59 o 
  22   6   5      346.29      334.35     45.33 o 
  24   6   5      169.75      228.99     62.39 o 
 -25   7   5     1313.24     1225.57     96.53 o 
 -23   7   5     3560.86     3597.67    150.69 o 
 -21   7   5     3773.93     3758.02    150.51 o 
 -19   7   5      860.96      892.34     76.15 o 
 -17   7   5      157.50      117.29     41.40 o 
 -15   7   5     5870.45     5552.41    176.75 o 
 -13   7   5     6174.55     5891.72    179.21 o 
 -11   7   5     6158.90     5628.35    170.17 o 
  -9   7   5     5547.47     5414.72    115.30 o 
  -7   7   5     2786.88     2648.89     76.74 o 
  -5   7   5      480.16      579.20     39.98 o 
  -3   7   5     4233.41     4278.50    146.29 o 
  -1   7   5    18248.31    18610.52    298.40 o 
   1   7   5    11988.34    11811.86    244.18 o 
   3   7   5     4266.24     3727.17    227.21 o 
   5   7   5      372.21      339.78     39.40 o 
   7   7   5       36.46       65.55     25.04 o 
   9   7   5    10278.15    11102.35    342.85 o 
  11   7   5     6767.21     6855.73    170.50 o 
  13   7   5     3978.66     3709.88    189.01 o 
  15   7   5     1374.28     1415.99     73.67 o 
  17   7   5        4.93       45.89     36.55 o 
  19   7   5     1010.16     1180.87     98.79 o 
  21   7   5     1162.82     1226.63    101.01 o 
 -24   8   5      383.62      412.77    171.36 o 
 -22   8   5      544.25      592.18    140.71 o 
 -20   8   5     1458.34     1324.01    128.47 o 
 -18   8   5      877.95      897.67     90.07 o 
 -16   8   5      186.20      171.43     56.22 o 
 -14   8   5       88.85       91.54     43.80 o 
 -12   8   5     1258.53     1236.39    113.20 o 
 -10   8   5     4111.48     3755.76    147.82 o 
  -8   8   5     3234.21     3335.45    105.32 o 
  -6   8   5      328.58      335.29     36.18 o 
  -4   8   5      233.21      271.98     33.16 o 
  -2   8   5      795.41      811.14     47.65 o 
   0   8   5      686.42      888.15     59.90 o 
   2   8   5     1521.43     1514.84     71.59 o 
   4   8   5     1120.62     1198.28     67.30 o 
   6   8   5      383.16      398.99     45.52 o 
   8   8   5      786.86      794.00     77.95 o 
  10   8   5      192.91      276.10     57.19 o 
  12   8   5     1027.11      972.61     89.08 o 
  14   8   5       69.95       50.74     39.50 o 
  16   8   5      156.53      193.59     63.58 o 
  18   8   5      375.08      422.89     73.01 o 
  20   8   5      471.59      542.59     76.06 o 
 -21   9   5      262.33      272.58     67.46 o 
 -19   9   5       55.99       47.78     45.47 o 
 -17   9   5      204.74      351.50     98.68 o 
 -15   9   5      932.29     1003.54     96.02 o 
 -13   9   5     2082.33     2007.38    118.49 o 
 -11   9   5      637.51      612.13     74.01 o 
  -9   9   5     2259.84     2301.21    149.59 o 
  -7   9   5     2116.23     1752.34     69.20 o 
  -5   9   5      156.03      228.61     33.86 o 
  -3   9   5     1089.36     1216.20     70.22 o 
  -1   9   5     2116.58     2187.93     89.51 o 
   1   9   5     3713.58     3388.77    115.27 o 
   3   9   5     1431.77     1195.22     71.12 o 
   5   9   5      344.58      322.18     45.51 o 
   7   9   5       52.40      155.98     45.25 o 
   9   9   5      801.16      902.74     86.74 o 
  11   9   5     1204.43     1126.26     98.16 o 
  13   9   5     1045.99     1162.14    101.41 o 
  15   9   5      183.14      198.68     50.53 o 
  17   9   5       28.70       58.98     47.06 o 
 -18  10   5      280.22      278.57     64.47 o 
 -16  10   5       49.64       53.05     45.75 o 
 -14  10   5      799.16      887.97     95.68 o 
 -12  10   5     1631.86     1580.23    108.41 o 
 -10  10   5     3657.41     3661.80    160.41 o 
  -8  10   5      264.04      267.29     57.42 o 
  -6  10   5       26.87       58.88     33.37 o 
  -4  10   5      477.55      631.66    111.25 o 
  -2  10   5     1846.06     2005.58     90.41 o 
   0  10   5     2146.22     2263.13    147.95 o 
   2  10   5     2182.33     1980.37     91.32 o 
   4  10   5      367.01      338.95     47.78 o 
   6  10   5      168.59      261.06    115.25 o 
   8  10   5      903.52     1027.06     96.85 o 
  10  10   5     1859.56     1962.92    117.27 o 
  12  10   5     1066.92     1217.47    109.38 o 
  14  10   5      831.92      812.99     93.23 o 
 -13  11   5       40.82       61.84     42.12 o 
 -11  11   5       49.29       62.36     41.45 o 
  -9  11   5       77.55      173.39     50.22 o 
  -7  11   5      615.71      833.64    121.54 o 
  -5  11   5       28.69       49.26     41.18 o 
  -3  11   5        0.83       31.83     37.68 o 
  -1  11   5       29.73      122.56     38.64 o 
   1  11   5       15.87       83.45     33.00 o 
   3  11   5       56.01       82.88     32.82 o 
   5  11   5       74.97       50.98    118.07 o 
   7  11   5       12.47      100.28     47.08 o 
   9  11   5      101.82      133.61     49.55 o 
 -32   0   6     1655.94     1722.95    154.68 o 
 -30   0   6     3934.20     4021.51    239.82 o 
 -28   0   6     4960.13     4588.89    251.95 o 
 -26   0   6      813.70      810.02    110.92 o 
 -24   0   6      171.71       72.14     47.23 o 
 -22   0   6      440.14      648.41     93.59 o 
 -20   0   6    12355.79    12573.42    452.13 o 
 -18   0   6    30245.81    31617.05    960.37 o 
 -16   0   6    15248.05    15782.98    825.19 o 
 -14   0   6      265.98      264.66     31.57 o 
 -12   0   6        5.53      102.23     20.44 o 
 -10   0   6     9611.11     9461.23    220.58 o 
  -8   0   6    55467.71    59304.22   1633.04 o 
  -6   0   6    57749.82    61488.18   1694.35 o 
  -4   0   6    23129.93    24172.61    700.62 o 
  -2   0   6       64.43      108.10     33.15 o 
   0   0   6     8435.56     8865.82    295.93 o 
   2   0   6    33328.78    33939.04    686.66 o 
   4   0   6    43735.73    44728.14    893.91 o 
   6   0   6    38050.21    40711.85    821.82 o 
   8   0   6    10395.34    10223.16    193.50 o 
  10   0   6     4931.96     4840.57    110.30 o 
  12   0   6     4625.30     3898.81    126.69 o 
  14   0   6    17600.73    16492.87    378.24 o 
  16   0   6    17879.04    16261.98    377.76 o 
  18   0   6     4594.09     4066.79    216.42 o 
  20   0   6     5431.59     5610.14    273.18 o 
  22   0   6        3.71       39.86     57.41 o 
  24   0   6      656.08      711.45    116.99 o 
  26   0   6     2220.40     2269.75    184.15 o 
 -33   1   6        1.55       55.68     51.99 o 
 -31   1   6      589.09      678.63    100.85 o 
 -29   1   6      792.69      881.23     85.33 o 
 -27   1   6      466.48      469.10     61.87 o 
 -25   1   6      253.98      324.94     93.16 o 
 -23   1   6     1862.18     1858.04    100.61 o 
 -21   1   6     1539.68     1597.32    127.49 o 
 -19   1   6     6946.66     6885.89    281.80 o 
 -17   1   6     3001.36     3028.52    105.62 o 
 -15   1   6     1639.35     1653.81     71.67 o 
 -13   1   6     2235.40     2435.97     75.00 o 
 -11   1   6     1638.07     1530.64     44.43 o 
  -9   1   6     1686.51     1801.98     65.20 o 
  -7   1   6    21768.91    23045.63    473.48 o 
  -5   1   6     4130.23     4265.71    117.00 o 
  -3   1   6     4331.50     4626.35    125.19 o 
  -1   1   6      782.90      849.70     47.61 o 
   1   1   6      146.89      191.17     27.27 o 
   3   1   6    10177.56    10604.15    173.66 o 
   5   1   6    19068.70    20416.67    274.04 o 
   7   1   6     4441.27     4556.06    153.69 o 
   9   1   6     1697.69     1785.13     48.27 o 
  11   1   6     1041.96     1043.36     67.81 o 
  13   1   6     1444.34     1227.99     55.88 o 
  15   1   6     2289.66     2200.32     66.09 o 
  17   1   6     3735.45     3613.03    107.38 o 
  19   1   6       80.05       85.11     38.79 o 
  21   1   6     1453.02     1312.53    120.99 o 
  23   1   6      424.63      412.52     87.63 o 
  25   1   6      334.50      466.96     91.42 o 
  27   1   6      322.08      387.53     70.13 o 
 -32   2   6     1092.99     1328.78    136.81 o 
 -30   2   6      720.79      787.33     85.08 o 
 -28   2   6     1192.45     1144.72     99.55 o 
 -26   2   6      220.67      301.17     56.37 o 
 -24   2   6       84.61       54.53     35.23 o 
 -22   2   6        7.30       37.48     29.11 o 
 -20   2   6     4173.29     4440.76    120.39 o 
 -18   2   6    10080.68    10635.88    279.44 o 
 -16   2   6    12899.76    13552.15    260.54 o 
 -14   2   6     4424.02     4710.88    176.17 o 
 -12   2   6      140.83      175.89     18.66 o 
 -10   2   6    14772.99    15560.63    274.02 o 
  -8   2   6    21820.44    22252.32    460.91 o 
  -6   2   6    31159.44    32480.30    654.74 o 
  -4   2   6    21776.58    23285.91    482.88 o 
  -2   2   6     7551.93     8156.23    197.34 o 
   0   2   6    38328.24    42624.86    851.34 o 
   2   2   6    11923.93    12208.35    174.53 o 
   4   2   6     9974.52     9942.83    248.00 o 
   6   2   6    14447.87    15076.44    237.48 o 
   8   2   6     4048.82     3787.03     84.13 o 
  10   2   6      240.20      221.04     24.16 o 
  12   2   6     1061.88     1129.55     63.91 o 
  14   2   6     6222.64     5880.07    120.74 o 
  16   2   6     3353.75     2874.15     93.65 o 
  18   2   6     5662.09     5391.21    172.67 o 
  20   2   6     1099.26     1097.05     95.21 o 
  22   2   6       85.61      133.06     46.03 o 
  24   2   6      450.16      455.91     67.71 o 
  26   2   6      874.13      784.14     87.01 o 
 -31   3   6      889.23     1075.59     98.30 o 
 -29   3   6     3444.53     3497.29    230.83 o 
 -27   3   6     3061.14     2815.61    134.01 o 
 -25   3   6     1432.87     1380.96    137.24 o 
 -23   3   6     2067.88     1911.55     99.23 o 
 -21   3   6     5876.35     6214.40    154.39 o 
 -19   3   6     9938.25     9457.56    262.94 o 
 -17   3   6    16749.43    17151.78    321.37 o 
 -15   3   6    12848.70    13183.14    255.11 o 
 -13   3   6      128.84      118.90     17.47 o 
 -11   3   6    13642.03    14177.88    223.49 o 
  -9   3   6    31324.00    31846.16    526.93 o 
  -7   3   6    33576.11    34276.28    692.42 o 
  -5   3   6    45592.57    47929.21   1176.47 o 
  -3   3   6     2880.95     2524.95    127.17 o 
  -1   3   6     1570.88     1682.85     60.52 o 
   1   3   6       39.64      124.15     37.43 o 
   3   3   6    25069.83    24992.26    331.15 o 
   5   3   6    31243.74    32930.78    428.23 o 
   7   3   6    20232.62    20591.68    282.44 o 
   9   3   6     4314.99     4235.51     83.43 o 
  11   3   6      108.13       87.36     17.10 o 
  13   3   6     4979.59     4561.67     91.65 o 
  15   3   6     8903.49     8530.10    171.16 o 
  17   3   6     9838.80     9596.33    229.22 o 
  19   3   6     3802.00     3461.67    112.29 o 
  21   3   6       75.85       78.84     37.55 o 
  23   3   6     1672.94     1664.46    106.47 o 
  25   3   6     1496.94     1456.00    104.06 o 
 -30   4   6       93.34      116.92     40.88 o 
 -28   4   6      626.68      539.91     72.27 o 
 -26   4   6      492.62      543.83     69.71 o 
 -24   4   6       89.53       98.48     38.51 o 
 -22   4   6      986.96      967.71     60.92 o 
 -20   4   6        8.53        9.74     34.36 o 
 -18   4   6      554.48      481.68     57.87 o 
 -16   4   6     1845.71     1651.94     65.89 o 
 -14   4   6     1397.02     1183.94     53.84 o 
 -12   4   6      900.20      813.83     35.21 o 
 -10   4   6        9.88       40.73     13.61 o 
  -8   4   6       62.06      102.77     21.94 o 
  -6   4   6      272.36      278.19     34.87 o 
  -4   4   6     1578.28     1680.42    171.69 o 
  -2   4   6       99.20       92.56     21.72 o 
   0   4   6     5501.61     6376.95    143.60 o 
   2   4   6     2575.89     2649.49     81.14 o 
   4   4   6      388.28      340.10     23.56 o 
   6   4   6      274.24      317.19     24.24 o 
   8   4   6      304.15      328.09     25.83 o 
  10   4   6      896.49      931.88     39.03 o 
  12   4   6     2183.02     2112.60     78.03 o 
  14   4   6      508.22      613.07     41.65 o 
  16   4   6      232.32      309.48     40.49 o 
  18   4   6      299.92      344.65     43.03 o 
  20   4   6       60.95       99.31     32.79 o 
  22   4   6       89.25      103.71     43.22 o 
  24   4   6      100.80      248.72     52.89 o 
 -29   5   6     1220.35     1092.30    141.47 o 
 -27   5   6      903.86      888.45    126.74 o 
 -25   5   6       46.49        8.02     56.54 o 
 -23   5   6      860.30     1029.92     85.17 o 
 -21   5   6     4084.36     4049.52    152.30 o 
 -19   5   6     9094.23     9230.91    204.77 o 
 -17   5   6     5473.58     5591.85    140.00 o 
 -15   5   6     4449.70     4296.29    114.41 o 
 -13   5   6      871.34      764.51     66.28 o 
 -11   5   6     5859.20     5911.15    171.14 o 
  -9   5   6    27568.44    27084.53    969.04 o 
  -7   5   6    24398.31    24479.10    522.97 o 
  -5   5   6    10001.33     9924.38    244.90 o 
  -3   5   6     4712.85     4611.92    117.51 o 
  -1   5   6      440.58      392.61     37.83 o 
   1   5   6     6130.63     6097.50    118.74 o 
   3   5   6    19295.39    20199.70    574.47 o 
   5   5   6    22433.29    22539.77    308.14 o 
   7   5   6    12686.08    12195.83    185.11 o 
   9   5   6     3207.70     3120.74     72.27 o 
  11   5   6      216.19      223.32     24.53 o 
  13   5   6     3732.90     3815.33     97.91 o 
  15   5   6     6087.72     6011.65    134.29 o 
  17   5   6     6048.64     5976.79    137.16 o 
  19   5   6     2715.62     2661.14     88.08 o 
  21   5   6      373.38      420.55     50.34 o 
  23   5   6        0.26       66.73     47.44 o 
 -28   6   6      986.53      848.80    126.95 o 
 -26   6   6      750.44      729.86    112.22 o 
 -24   6   6       52.75       44.23     38.41 o 
 -22   6   6       72.71      120.80     41.49 o 
 -20   6   6     2606.49     2879.33    126.07 o 
 -18   6   6    11896.67    11250.37    296.84 o 
 -16   6   6     7137.88     6772.99    202.04 o 
 -14   6   6      755.86      808.63     67.02 o 
 -12   6   6      972.24      756.60     61.07 o 
 -10   6   6     5241.59     5187.01    125.78 o 
  -8   6   6    14189.33    13854.20    326.25 o 
  -6   6   6    15055.13    16219.27    373.10 o 
  -4   6   6     7781.72     7827.17    175.68 o 
  -2   6   6      497.96      507.73     40.06 o 
   0   6   6     1739.21     1761.86     73.14 o 
   2   6   6     7407.27     7353.34    169.77 o 
   4   6   6    13911.92    13626.10    270.70 o 
   6   6   6     4017.33     3764.61    110.32 o 
   8   6   6     1262.41     1166.57     51.47 o 
  10   6   6      215.45      264.04     37.15 o 
  12   6   6      407.15      593.07     53.94 o 
  14   6   6     4070.35     4018.28    124.31 o 
  16   6   6     5749.17     5587.91    155.96 o 
  18   6   6     2172.86     2437.61     98.50 o 
  20   6   6      811.31     1000.35     72.42 o 
  22   6   6       82.83      135.17     41.61 o 
 -27   7   6       16.83       26.65     50.69 o 
 -25   7   6      294.43      268.73     59.63 o 
 -23   7   6      583.65      659.26     77.50 o 
 -21   7   6      106.55      131.93     44.05 o 
 -19   7   6       11.14        3.72     35.16 o 
 -17   7   6       52.71       64.39     37.81 o 
 -15   7   6      102.24       99.02     37.51 o 
 -13   7   6       43.56       43.47     31.44 o 
 -11   7   6      716.52      598.34    124.35 o 
  -9   7   6      101.73      113.50     25.23 o 
  -7   7   6      531.62      529.55     45.76 o 
  -5   7   6       16.73       34.07     19.95 o 
  -3   7   6       41.52       81.90     31.86 o 
  -1   7   6        6.61       -6.48     20.54 o 
   1   7   6       69.40       82.00     26.52 o 
   3   7   6      707.22      809.89     56.19 o 
   5   7   6       41.19       95.16     26.30 o 
   7   7   6        1.02       32.28     26.55 o 
   9   7   6      584.99      522.16     49.70 o 
  11   7   6       37.52       73.31     27.96 o 
  13   7   6       48.73      108.85     30.00 o 
  15   7   6       51.66       28.70     27.17 o 
  17   7   6       62.64       73.31     51.24 o 
  19   7   6      444.06      471.33     54.94 o 
  21   7   6      260.74      194.85     65.10 o 
 -24   8   6      178.07      187.13     55.80 o 
 -22   8   6      870.95     1117.65    144.07 o 
 -20   8   6     3396.52     3439.18    221.62 o 
 -18   8   6     3610.55     3265.43    209.71 o 
 -16   8   6     2202.45     2148.25    172.01 o 
 -14   8   6      627.60      550.95     68.91 o 
 -12   8   6      425.34      368.58     60.61 o 
 -10   8   6     5827.61     5807.67    535.32 o 
  -8   8   6     9213.89     8986.25    203.05 o 
  -6   8   6    10261.53     9900.96    190.15 o 
  -4   8   6     7662.27     7131.83    149.50 o 
  -2   8   6      538.49      534.01     59.84 o 
   0   8   6     1535.04     1574.02     82.03 o 
   2   8   6     4065.19     3857.28    250.82 o 
   4   8   6     4443.99     4311.67    130.51 o 
   6   8   6     7325.36     6812.41    211.83 o 
   8   8   6     3508.67     3451.41    147.36 o 
  10   8   6      734.94      730.82     92.72 o 
  12   8   6      842.70      966.32     91.97 o 
  14   8   6     1882.50     2003.05    158.04 o 
  16   8   6     2115.83     2190.58    124.24 o 
  18   8   6      943.40     1050.69     98.57 o 
 -21   9   6      857.92      928.84    100.33 o 
 -19   9   6      840.86     1020.21     99.01 o 
 -17   9   6     2160.70     2057.39    136.38 o 
 -15   9   6     2356.12     2261.84    153.49 o 
 -13   9   6       40.34       56.52     58.28 o 
 -11   9   6     1330.85     1500.26    105.31 o 
  -9   9   6      622.63      757.99     78.36 o 
  -7   9   6     2094.02     2122.37     86.10 o 
  -5   9   6     2029.24     1917.26     85.17 o 
  -3   9   6     1722.85     1740.83     84.50 o 
  -1   9   6       15.19       17.92     25.67 o 
   1   9   6      950.50      937.61     68.51 o 
   3   9   6     3396.34     3225.46    163.53 o 
   5   9   6     2892.95     2617.56    102.64 o 
   7   9   6     2381.10     2259.30    141.36 o 
   9   9   6      247.37      216.04     66.73 o 
  11   9   6      177.24      241.47     74.74 o 
  13   9   6     1313.39     1599.57    118.23 o 
  15   9   6     1288.03     1203.19    107.59 o 
 -18  10   6      151.62       97.62     55.34 o 
 -16  10   6       21.21       53.78     46.51 o 
 -14  10   6       15.09       -1.99     42.86 o 
 -12  10   6      328.07      380.57     63.69 o 
 -10  10   6      945.20      934.89    146.88 o 
  -8  10   6      208.45      188.28     47.28 o 
  -6  10   6      438.87      417.16     67.56 o 
  -4  10   6      246.27      265.84     43.37 o 
  -2  10   6       40.31       90.89     32.74 o 
   0  10   6      179.59      219.97     40.83 o 
   2  10   6       49.62       86.80     48.94 o 
   4  10   6      428.59      409.47     51.20 o 
   6  10   6      100.91      125.30     44.99 o 
   8  10   6      270.37      226.46     50.67 o 
  10  10   6      381.58      413.75     64.96 o 
  12  10   6       53.71       56.79     43.74 o 
 -13  11   6       69.38       40.08     63.04 o 
 -11  11   6      183.42      253.25     57.44 o 
  -9  11   6     1444.38     1597.51    149.70 o 
  -7  11   6     1838.84     1919.66    164.00 o 
  -5  11   6      647.50      708.76     86.69 o 
  -3  11   6      142.05      169.19     36.93 o 
  -1  11   6        7.03       -3.26     40.64 o 
   1  11   6      336.61      384.24     52.03 o 
   3  11   6     1357.05     1314.56     83.00 o 
   5  11   6     1595.61     1636.78    115.71 o 
   7  11   6      722.26      706.25    117.42 o 
 -31   1   7       17.80       14.13     29.75 o 
 -29   1   7     1340.65     1306.03    102.71 o 
 -27   1   7     4054.28     4114.76    166.73 o 
 -25   1   7     7774.84     7632.20    238.90 o 
 -23   1   7    12505.13    12571.13    333.02 o 
 -21   1   7     5042.66     5069.05    172.99 o 
 -19   1   7      789.21      789.22     82.98 o 
 -17   1   7    10976.80    11653.76    232.79 o 
 -15   1   7    22178.19    23616.31    356.89 o 
 -13   1   7    37016.56    40061.84    658.87 o 
 -11   1   7     9181.47     9132.75    178.20 o 
  -9   1   7     6095.58     5784.93    150.37 o 
  -7   1   7      324.14      366.36     34.56 o 
  -5   1   7    24430.86    26044.21    538.75 o 
  -3   1   7    43269.99    44567.87    889.87 o 
  -1   1   7    17817.76    19514.67   1826.61 o 
   1   1   7    31815.23    32289.73    661.62 o 
   3   1   7     1068.51     1000.29     63.54 o 
   5   1   7     2062.28     1955.66     86.80 o 
   7   1   7    16803.15    17363.95    243.29 o 
   9   1   7    33330.83    33813.80    442.07 o 
  11   1   7    21902.86    21236.47    332.12 o 
  13   1   7     3901.76     3754.29     92.36 o 
  15   1   7       23.89       26.09     17.06 o 
  17   1   7     2691.84     2526.77    127.88 o 
  19   1   7     3818.70     3530.63    147.26 o 
  21   1   7     3668.00     3435.57    150.81 o 
  23   1   7     2777.84     2697.88    234.62 o 
  25   1   7      613.65      649.58     84.15 o 
 -32   2   7      245.67      213.17     66.29 o 
 -30   2   7       37.73       37.48     50.48 o 
 -28   2   7     1211.13     1381.88    104.61 o 
 -26   2   7     5073.23     5074.08    188.03 o 
 -24   2   7     5875.50     6024.75    202.89 o 
 -22   2   7     3005.40     3026.73    128.22 o 
 -20   2   7      163.40      242.31     34.00 o 
 -18   2   7     2915.48     3208.29     97.40 o 
 -16   2   7     9086.20     9383.94    197.05 o 
 -14   2   7    25295.40    26268.42    409.47 o 
 -12   2   7    30955.99    31660.56    563.17 o 
 -10   2   7    13316.59    14171.46    257.20 o 
  -8   2   7        1.48       17.80     17.22 o 
  -6   2   7     9057.00     9338.69    223.51 o 
  -4   2   7    15126.79    15215.65    336.90 o 
  -2   2   7    55012.13    57116.02   1129.22 o 
   0   2   7    91835.94    93698.66   1819.65 o 
   2   2   7    12806.95    13344.74    261.97 o 
   4   2   7      518.63      583.80     36.62 o 
   6   2   7     7901.25     7716.84    201.21 o 
   8   2   7     9235.91     9189.01    200.42 o 
  10   2   7    13138.51    12901.61    194.42 o 
  12   2   7     3851.73     3780.81    107.39 o 
  14   2   7     1118.12     1142.77     48.52 o 
  16   2   7      319.73      362.24     45.35 o 
  18   2   7     1525.45     1517.88     95.36 o 
  20   2   7     1428.05     1365.34     95.16 o 
  22   2   7      574.43      659.77     76.15 o 
  24   2   7      680.68      788.40     85.81 o 
 -31   3   7        0.17       -7.95     34.21 o 
 -29   3   7      101.99       95.15     39.71 o 
 -27   3   7       43.70       87.16     86.66 o 
 -25   3   7      227.29      247.91     53.49 o 
 -23   3   7        7.13       24.59     41.27 o 
 -21   3   7      119.41      153.20     30.49 o 
 -19   3   7      216.98      235.37     34.16 o 
 -17   3   7     1544.53     1634.62     97.21 o 
 -15   3   7     4804.08     5044.46    126.13 o 
 -13   3   7     1850.94     1886.73     65.70 o 
 -11   3   7       96.13       93.42     18.88 o 
  -9   3   7      174.98      177.73     24.28 o 
  -7   3   7      350.21      337.84     36.22 o 
  -5   3   7     2665.69     2793.42     96.75 o 
  -3   3   7     2424.24     2868.05    100.08 o 
  -1   3   7     5366.03     5456.00    169.74 o 
   1   3   7     3519.85     3662.20    120.69 o 
   3   3   7        1.48       24.66     16.52 o 
   5   3   7       29.99       30.47     13.54 o 
   7   3   7        1.64       11.46     13.00 o 
   9   3   7      336.48      303.84     26.49 o 
  11   3   7     1051.00      944.88     40.66 o 
  13   3   7      385.56      358.68     33.81 o 
  15   3   7      127.83       98.10     35.83 o 
  17   3   7       98.05      111.13     39.39 o 
  19   3   7      104.82      190.95     34.86 o 
  21   3   7       55.07       79.38     44.41 o 
  23   3   7        3.43       68.57     49.72 o 
  25   3   7        3.07       83.55     63.26 o 
 -30   4   7      150.24      260.63     83.95 o 
 -28   4   7     1794.29     1612.05    105.50 o 
 -26   4   7     4900.86     4711.80    178.68 o 
 -24   4   7     7778.65     7696.73    238.41 o 
 -22   4   7     3203.58     3474.68    112.17 o 
 -20   4   7      207.00      254.13     39.37 o 
 -18   4   7      810.45      889.09     53.58 o 
 -16   4   7     9215.92     9391.24    201.43 o 
 -14   4   7    12536.43    12342.13    243.69 o 
 -12   4   7    23272.79    23351.74    352.91 o 
 -10   4   7     7594.62     7364.36    153.01 o 
  -8   4   7        2.57       16.78     14.77 o 
  -6   4   7    12071.99    12093.65    284.80 o 
  -4   4   7    10472.43     8780.03    319.55 o 
  -2   4   7    28181.64    28009.48   2318.17 o 
   0   4   7    19946.31    18442.55    344.29 o 
   2   4   7     8111.41     7953.97    183.93 o 
   4   4   7      102.22      140.60     20.96 o 
   6   4   7     5524.24     5635.12    142.86 o 
   8   4   7    24918.54    24622.67    485.89 o 
  10   4   7    16194.31    15917.74    236.01 o 
  12   4   7     4530.03     4241.08    109.70 o 
  14   4   7      913.51      853.19     49.51 o 
  16   4   7      172.75      218.50     36.83 o 
  18   4   7     2745.06     2759.83    101.69 o 
  20   4   7     3832.86     4033.35    163.45 o 
  22   4   7     2676.71     2721.65    135.26 o 
  24   4   7     1388.88     1484.86    106.50 o 
 -29   5   7       45.20      -30.98     56.54 o 
 -27   5   7      332.41      607.25    110.49 o 
 -25   5   7     2187.41     2241.37    174.40 o 
 -23   5   7     3690.97     4000.62    175.05 o 
 -21   5   7     3354.38     3621.14    145.52 o 
 -19   5   7      266.39      279.40     51.43 o 
 -17   5   7      823.58      815.86     85.57 o 
 -15   5   7     9906.64     9705.56    259.87 o 
 -13   5   7     9342.37     9665.83    255.05 o 
 -11   5   7     4974.56     4530.69    113.98 o 
  -9   5   7     1954.19     2029.09    108.54 o 
  -7   5   7      395.18      329.51     64.99 o 
  -5   5   7     3801.30     3713.79    125.10 o 
  -3   5   7     9201.10     8896.74    231.44 o 
  -1   5   7     7271.62     7296.32    166.87 o 
   1   5   7     3107.62     3017.89     94.47 o 
   3   5   7        6.56       31.08     20.12 o 
   5   5   7     2945.17     2827.26     91.98 o 
   7   5   7     3589.40     3459.35     90.38 o 
   9   5   7     1690.64     1696.52     61.65 o 
  11   5   7     8369.84     8654.90    169.30 o 
  13   5   7     1005.41     1000.65     64.99 o 
  15   5   7      210.86      296.01     51.69 o 
  17   5   7     1445.54     1500.00     77.25 o 
  19   5   7     1449.22     1603.87     97.96 o 
  21   5   7     1236.25     1205.37     95.37 o 
  23   5   7      267.84      398.84     88.17 o 
 -28   6   7      718.17      815.22    127.39 o 
 -26   6   7      806.37     1030.35    133.45 o 
 -24   6   7      605.10      721.47     81.46 o 
 -22   6   7      436.47      427.28     85.03 o 
 -20   6   7        2.54        5.94     37.78 o 
 -18   6   7      321.57      419.26     59.13 o 
 -16   6   7     1864.13     1797.51     98.03 o 
 -14   6   7     3543.81     3467.06    132.55 o 
 -12   6   7       13.97       16.74     26.40 o 
 -10   6   7      921.91      830.76     65.05 o 
  -8   6   7      557.44      551.18     52.97 o 
  -6   6   7     1111.69     1223.18     89.47 o 
  -4   6   7     2536.74     2619.28    106.54 o 
  -2   6   7     1526.61     1405.55     65.37 o 
   0   6   7     2042.19     2054.01     79.39 o 
   2   6   7      318.70      443.32     64.61 o 
   4   6   7      170.81      238.37     34.57 o 
   6   6   7     4391.69     4375.13    125.26 o 
   8   6   7     2115.91     1930.10     67.35 o 
  10   6   7     2202.74     2096.49     85.77 o 
  12   6   7      108.99      103.97     32.63 o 
  14   6   7       93.11      104.16     32.93 o 
  16   6   7        0.12       63.77     31.86 o 
  18   6   7      270.79      320.35     46.30 o 
  20   6   7      582.55      753.05     79.72 o 
 -25   7   7     1745.78     1807.82    114.12 o 
 -23   7   7     2700.43     2850.72    137.11 o 
 -21   7   7      449.25      521.84     70.12 o 
 -19   7   7      235.52      220.68     62.72 o 
 -17   7   7     2903.36     2866.84    125.52 o 
 -15   7   7     7245.34     6998.88    213.86 o 
 -13   7   7     8068.47     7165.43    212.42 o 
 -11   7   7     2033.38     1846.61     94.30 o 
  -9   7   7      389.32      360.37     40.32 o 
  -7   7   7      191.10      226.08     72.68 o 
  -5   7   7     4603.21     5009.11    131.75 o 
  -3   7   7    13012.90    12886.53    267.43 o 
  -1   7   7     8814.63     8489.88    197.52 o 
   1   7   7     5928.65     5477.48    147.10 o 
   3   7   7      844.86      695.44     55.09 o 
   5   7   7       59.23      126.63     30.79 o 
   7   7   7     4648.77     4833.72    210.89 o 
   9   7   7     6970.90     6776.41    220.43 o 
  11   7   7     4655.33     4755.14    141.13 o 
  13   7   7     1474.04     1648.51    131.71 o 
  15   7   7        0.02       73.14     30.83 o 
  17   7   7     1029.77     1283.40     78.86 o 
  19   7   7     1795.25     2043.82    101.98 o 
 -24   8   7      341.30      333.84     98.36 o 
 -22   8   7      604.63      679.82    119.80 o 
 -20   8   7      788.56      898.63    129.77 o 
 -18   8   7       34.74       94.24     70.41 o 
 -16   8   7      144.34      203.43     74.52 o 
 -14   8   7      181.03      175.26     68.03 o 
 -12   8   7      636.47      766.91    113.09 o 
 -10   8   7     2025.66     1801.00    144.39 o 
  -8   8   7      173.77      201.58     39.55 o 
  -6   8   7      853.73      857.18     58.79 o 
  -4   8   7     1054.55     1128.11     68.11 o 
  -2   8   7     1080.65     1075.26     65.80 o 
   0   8   7      776.16      818.11     83.42 o 
   2   8   7       55.30       56.20     28.02 o 
   4   8   7      263.22      334.01     45.22 o 
   6   8   7     1440.89     1416.24     92.67 o 
   8   8   7     1789.50     1829.52    107.07 o 
  10   8   7      708.16      735.07     83.72 o 
  12   8   7       10.52       18.17     44.63 o 
  14   8   7      166.84      250.74     55.50 o 
  16   8   7      247.67      290.73    114.93 o 
 -21   9   7      117.66       68.64     48.71 o 
 -19   9   7      238.72      317.94     65.76 o 
 -17   9   7      917.32      988.28     97.88 o 
 -15   9   7     1865.08     1925.00    117.89 o 
 -13   9   7      894.33      989.30    106.59 o 
 -11   9   7      269.84      178.39     56.00 o 
  -9   9   7      278.01      245.46     53.53 o 
  -7   9   7      295.08      352.19     56.98 o 
  -5   9   7     1886.69     1990.02     89.13 o 
  -3   9   7     2018.43     1980.91    104.77 o 
  -1   9   7     1913.12     1834.58     87.01 o 
   1   9   7      923.63      887.56     68.75 o 
   3   9   7      103.94      117.02     33.63 o 
   5   9   7      116.79      179.74     37.28 o 
   7   9   7      734.81      894.37     88.67 o 
   9   9   7     1761.04     1602.99    102.54 o 
  11   9   7     1320.85     1389.49    112.43 o 
  13   9   7       26.46       42.21     48.09 o 
 -16  10   7      757.63      880.57     98.53 o 
 -14  10   7     1032.52     1010.10    100.13 o 
 -12  10   7     1815.62     1919.57    117.00 o 
 -10  10   7      378.35      518.21     73.76 o 
  -8  10   7      113.62       64.13     46.36 o 
  -6  10   7       62.98       56.98     48.96 o 
  -4  10   7     1493.13     1519.00     83.25 o 
  -2  10   7     2027.65     2141.70     97.51 o 
   0  10   7     1942.41     1957.34     92.87 o 
   2  10   7      277.09      311.56     48.29 o 
   4  10   7      174.78      229.48     42.52 o 
   6  10   7      790.42      743.42     83.26 o 
   8  10   7     2490.79     2412.51    132.97 o 
  10  10   7     1212.88     1508.99    253.36 o 
  -9  11   7      101.80      110.92     62.83 o 
  -7  11   7       18.73       68.24     52.43 o 
  -5  11   7      121.84      115.25     54.59 o 
  -3  11   7       69.14       82.84     71.77 o 
  -1  11   7       16.82       40.25     41.25 o 
   1  11   7       15.48       73.99     32.52 o 
   3  11   7       11.86      101.39     51.99 o 
 -32   0   8     3404.06     3490.96    232.89 o 
 -30   0   8     2549.28     2639.12    192.16 o 
 -28   0   8      295.05      362.66     78.86 o 
 -26   0   8      397.11      372.41     78.64 o 
 -24   0   8     5348.16     5144.79    262.57 o 
 -22   0   8     7954.55     8440.99    354.21 o 
 -20   0   8    11241.87    11483.72    428.95 o 
 -18   0   8    13271.28    14119.32    370.46 o 
 -16   0   8     1057.87     1067.72     61.31 o 
 -14   0   8       61.69       37.82     20.58 o 
 -12   0   8      356.86      331.51     37.48 o 
 -10   0   8    21463.83    22256.41    665.74 o 
  -8   0   8    41361.65    42559.38   1207.99 o 
  -6   0   8    32794.80    32367.06    939.79 o 
  -4   0   8     3095.87     3212.79    151.00 o 
  -2   0   8     1163.44      937.41     78.42 o 
   0   0   8    19061.73    19560.75    604.21 o 
   2   0   8    23346.41    24242.37    732.68 o 
   4   0   8    19829.22    17640.66    395.84 o 
   6   0   8     6206.39     6173.09    283.69 o 
   8   0   8       50.78       68.94     28.60 o 
  10   0   8    14163.53    13166.02    319.49 o 
  12   0   8     7864.05     7235.80    206.12 o 
  14   0   8     8591.14     7571.98    216.07 o 
  16   0   8     4123.15     3927.61    196.71 o 
  18   0   8     1790.01     1605.31    138.87 o 
  20   0   8       91.40      113.30     64.78 o 
  22   0   8     1545.37     1614.19    163.35 o 
  24   0   8     2667.67     2689.82    201.91 o 
 -31   1   8      410.29      531.12     72.81 o 
 -29   1   8      838.78     1002.33    169.41 o 
 -27   1   8        6.15      156.57     41.45 o 
 -25   1   8       12.63       16.89     63.26 o 
 -23   1   8        7.03       14.81     43.11 o 
 -21   1   8      746.18      717.17     88.71 o 
 -19   1   8     2756.73     2842.51     92.29 o 
 -17   1   8      989.06     1052.94     55.06 o 
 -15   1   8        9.98       67.69     17.23 o 
 -13   1   8     4475.05     4924.07    102.29 o 
 -11   1   8     2378.85     2470.23    130.85 o 
  -9   1   8     6026.21     5680.88    153.96 o 
  -7   1   8     8027.84     7953.55    314.45 o 
  -5   1   8     2674.80     2663.07     94.36 o 
  -3   1   8     4066.12     4299.90    130.78 o 
  -1   1   8    18695.47    20581.96    447.07 o 
   1   1   8     6642.99     6576.36    179.00 o 
   3   1   8     6550.39     6000.44    146.97 o 
   5   1   8     3388.68     3018.41    132.80 o 
   7   1   8      371.02      427.41     56.31 o 
   9   1   8      854.80      898.77     44.81 o 
  11   1   8      566.29      507.01     37.53 o 
  13   1   8     1322.25     1222.85     52.00 o 
  15   1   8     1177.56     1128.23     52.28 o 
  17   1   8      758.86      760.79     57.08 o 
  19   1   8        7.60       -7.53     36.30 o 
  21   1   8       26.84       21.00     39.48 o 
  23   1   8      442.67      556.41     77.45 o 
 -30   2   8      533.42      577.29     74.84 o 
 -28   2   8      233.96      307.58     58.19 o 
 -26   2   8       30.21       41.78     37.58 o 
 -24   2   8      742.82      915.13     84.28 o 
 -22   2   8     6501.60     6482.27    208.66 o 
 -20   2   8     3453.78     3576.18    109.25 o 
 -18   2   8     6126.31     6157.88    151.60 o 
 -16   2   8     1230.25     1263.28     59.62 o 
 -14   2   8     1101.16     1070.83     42.78 o 
 -12   2   8     7617.83     7292.82    154.05 o 
 -10   2   8    10524.77    10122.70    242.16 o 
  -8   2   8    13337.43    13530.76    309.26 o 
  -6   2   8     4581.13     4718.33    138.45 o 
  -4   2   8     9025.68     9676.28    237.81 o 
  -2   2   8     8788.55     8964.02    226.25 o 
   0   2   8    17247.69    17408.54    515.39 o 
   2   2   8     7056.16     6580.26    182.52 o 
   4   2   8     5594.10     5767.20    117.47 o 
   6   2   8     2888.08     2803.13     66.88 o 
   8   2   8       91.47       87.74     18.30 o 
  10   2   8      937.50      893.76     40.76 o 
  12   2   8     3941.31     3864.72     96.90 o 
  14   2   8     3120.60     2851.41     96.44 o 
  16   2   8     2155.60     2007.79     82.71 o 
  18   2   8      225.00      206.16     36.84 o 
  20   2   8        0.21       31.11     50.59 o 
  22   2   8       67.54       68.26     39.83 o 
  24   2   8      849.73      871.30     90.74 o 
 -31   3   8     1205.01     1242.65    141.25 o 
 -29   3   8     1704.02     1866.99    113.93 o 
 -27   3   8      878.66      904.08     90.28 o 
 -25   3   8     1616.02     1616.77    101.16 o 
 -23   3   8     3052.07     3177.27    171.04 o 
 -21   3   8     2338.45     2279.31     86.89 o 
 -19   3   8     8474.09     8757.53    198.00 o 
 -17   3   8     6048.87     5511.40    143.37 o 
 -15   3   8      535.06      545.90     43.52 o 
 -13   3   8     2862.42     2753.72     71.23 o 
 -11   3   8    21818.91    22098.65    386.25 o 
  -9   3   8    30528.14    30077.72    624.41 o 
  -7   3   8    14223.28    13861.03    325.72 o 
  -5   3   8     5267.72     5205.05    153.19 o 
  -3   3   8      893.12      875.18     57.05 o 
  -1   3   8     6160.95     6011.02    172.41 o 
   1   3   8    25187.05    25703.15    672.24 o 
   3   3   8    17455.53    17691.49    332.50 o 
   5   3   8    13942.17    15044.79    247.52 o 
   7   3   8     1888.56     1897.98     80.94 o 
   9   3   8       40.93       13.07     14.94 o 
  11   3   8     4161.11     3912.91     87.47 o 
  13   3   8     8937.06     8741.51    171.02 o 
  15   3   8     6501.28     6317.91    162.70 o 
  17   3   8     2005.17     2013.30     85.13 o 
  19   3   8     1007.22      896.17     64.82 o 
  21   3   8     1076.15     1121.48     96.01 o 
  23   3   8     3058.36     2996.39    147.44 o 
 -30   4   8       43.79       89.31     44.56 o 
 -28   4   8      419.61      482.22     70.29 o 
 -26   4   8       85.17       94.96     40.52 o 
 -24   4   8        1.76       48.46     35.38 o 
 -22   4   8     1034.45      993.49     64.55 o 
 -20   4   8      509.07      510.37     48.22 o 
 -18   4   8      216.49      238.84     48.84 o 
 -16   4   8     1593.98     1530.84     66.82 o 
 -14   4   8      382.80      461.18     40.68 o 
 -12   4   8     1582.97     1658.22     92.98 o 
 -10   4   8      344.69      368.66     32.14 o 
  -8   4   8       70.49       90.81     26.97 o 
  -6   4   8      126.72       97.02     26.77 o 
  -4   4   8      487.59      510.08     49.53 o 
  -2   4   8      616.37      608.16     53.54 o 
   0   4   8     1849.59     1989.85    126.74 o 
   2   4   8      128.06      108.14     33.37 o 
   4   4   8        2.45       -0.02     16.10 o 
   6   4   8        4.35        7.35     16.25 o 
   8   4   8      945.47      949.66     43.09 o 
  10   4   8     1958.69     1970.71     59.95 o 
  12   4   8      924.85      869.36     44.28 o 
  14   4   8      130.53      213.13     43.22 o 
  16   4   8       90.82      179.21     40.69 o 
  18   4   8       76.01       77.54     29.57 o 
  20   4   8      321.19      393.93     47.06 o 
  22   4   8      125.71      144.74    112.33 o 
 -29   5   8      434.09      605.95    118.72 o 
 -27   5   8       54.62      124.35     69.76 o 
 -25   5   8      871.72      897.98    129.77 o 
 -23   5   8     3549.74     3646.45    153.61 o 
 -21   5   8     7281.22     7697.65    235.76 o 
 -19   5   8     5473.44     5660.11    188.58 o 
 -17   5   8     3403.35     3456.21    158.47 o 
 -15   5   8     1070.72     1005.51     74.96 o 
 -13   5   8      450.95      532.43     59.90 o 
 -11   5   8    10706.37    10317.60    371.21 o 
  -9   5   8    25121.13    22527.13   1297.90 o 
  -7   5   8     9611.30     9406.58    243.68 o 
  -5   5   8     1856.20     1729.53     86.55 o 
  -3   5   8       60.17       67.27     28.34 o 
  -1   5   8     1276.21     1570.11    150.51 o 
   1   5   8     5123.16     5078.03    161.66 o 
   3   5   8     8176.08     8045.12    185.79 o 
   5   5   8     7476.84     6962.31    168.56 o 
   7   5   8       14.31       38.15     22.01 o 
   9   5   8      221.49      220.60     30.98 o 
  11   5   8       85.74      174.29     36.88 o 
  13   5   8     1966.79     1981.63     85.50 o 
  15   5   8     3962.98     3792.34    125.07 o 
  17   5   8     1314.72     1312.58     96.08 o 
  19   5   8       81.04      134.10     56.11 o 
  21   5   8       36.15       91.21     51.56 o 
 -26   6   8       20.16       63.91     61.53 o 
 -24   6   8      260.01      253.85     87.20 o 
 -22   6   8     1807.55     1958.86    110.79 o 
 -20   6   8     4010.32     3645.66    165.41 o 
 -18   6   8     5570.97     5338.17    183.51 o 
 -16   6   8      219.78      266.19     52.73 o 
 -14   6   8      490.01      555.74    118.39 o 
 -12   6   8     2033.93     1917.68     95.37 o 
 -10   6   8     3080.87     2896.45    112.46 o 
  -8   6   8    10274.73     9423.74    248.23 o 
  -6   6   8     6416.56     6152.49    185.43 o 
  -4   6   8      801.22      782.42     65.92 o 
  -2   6   8      929.05     1044.80     84.22 o 
   0   6   8     9154.63     9338.70    211.06 o 
   2   6   8    10512.11    10223.88    225.70 o 
   4   6   8     4432.20     4171.30    195.04 o 
   6   6   8     3723.94     3633.65    115.30 o 
   8   6   8       61.93       33.48     26.70 o 
  10   6   8     2335.76     2399.01     95.70 o 
  12   6   8     3095.68     3087.99    138.33 o 
  14   6   8     4774.55     4805.54    157.73 o 
  16   6   8     1744.34     1810.91     87.90 o 
  18   6   8      267.88      387.46     60.21 o 
  20   6   8      127.39      151.03     45.23 o 
 -25   7   8      221.74      314.33     63.24 o 
 -23   7   8      204.23      308.72     64.31 o 
 -21   7   8       17.11       34.53     40.43 o 
 -19   7   8        0.32      -25.23     34.72 o 
 -17   7   8      131.99      101.45     46.14 o 
 -15   7   8        0.54       -2.81     30.67 o 
 -13   7   8       10.69       -1.30     44.95 o 
 -11   7   8       24.35      -17.31     26.93 o 
  -9   7   8       67.95       67.38     53.29 o 
  -7   7   8        3.31       -2.70     27.47 o 
  -5   7   8      100.78      142.98     36.75 o 
  -3   7   8      492.57      353.75     43.46 o 
  -1   7   8        0.35       -4.70     23.38 o 
   1   7   8      610.70      601.29     87.44 o 
   3   7   8       12.71       40.82     26.52 o 
   5   7   8      221.18      237.40     38.69 o 
   7   7   8      138.38      139.50     33.45 o 
   9   7   8       29.69       48.19     35.76 o 
  11   7   8      239.99      223.96     40.37 o 
  13   7   8        8.93      -14.22     24.19 o 
  15   7   8       48.90       20.13     28.67 o 
  17   7   8      135.71      227.08     41.14 o 
 -22   8   8     1944.48     2186.56    184.58 o 
 -20   8   8     1777.12     1775.16    159.88 o 
 -18   8   8      913.56      923.54    130.20 o 
 -16   8   8      395.67      304.38     84.27 o 
 -14   8   8       79.07      142.98     67.38 o 
 -12   8   8     1674.93     1663.59    145.58 o 
 -10   8   8     4868.03     4772.39    252.60 o 
  -8   8   8     6742.96     6660.63    230.75 o 
  -6   8   8     4042.76     3561.07    144.28 o 
  -4   8   8      565.94      544.33     64.13 o 
  -2   8   8      411.89      478.61     52.19 o 
   0   8   8     4901.77     4875.63    144.76 o 
   2   8   8     4852.38     4621.67    141.33 o 
   4   8   8     3864.97     3715.46    129.43 o 
   6   8   8     1719.23     1684.09     83.84 o 
   8   8   8      249.97      141.55     85.68 o 
  10   8   8      443.24      593.60     79.12 o 
  12   8   8      866.69      944.83    136.16 o 
  14   8   8     1156.09     1306.34    107.37 o 
 -19   9   8     1527.79     1352.86    228.66 o 
 -17   9   8      999.41      970.76     97.58 o 
 -15   9   8      509.95      433.57     70.90 o 
 -13   9   8       42.26       66.10     44.46 o 
 -11   9   8     1515.67     1585.61    168.98 o 
  -9   9   8     3124.35     2803.12    193.46 o 
  -7   9   8     1905.72     2053.03    107.42 o 
  -5   9   8      845.50      793.68     83.41 o 
  -3   9   8        2.32       89.40     34.08 o 
  -1   9   8      374.94      474.53     54.69 o 
   1   9   8     1819.53     2141.65     95.15 o 
   3   9   8     2248.51     2238.73    106.58 o 
   5   9   8      379.00      492.31     55.01 o 
   7   9   8        0.32       27.35     36.46 o 
   9   9   8       63.67      134.73     46.68 o 
  11   9   8      413.39      491.83     75.09 o 
 -14  10   8       52.58       24.06     44.43 o 
 -12  10   8       78.78       89.47     56.54 o 
 -10  10   8      177.74      215.77     71.06 o 
  -8  10   8      530.53      599.23    104.42 o 
  -6  10   8      105.94      122.62     54.59 o 
  -4  10   8        0.18       69.25     34.14 o 
  -2  10   8       25.18       51.15     33.60 o 
   0  10   8        1.15       42.09     30.59 o 
   2  10   8      103.08      148.17     43.56 o 
   4  10   8       98.36      132.62     34.71 o 
   6  10   8       55.40       39.83     37.77 o 
  -5  11   8      219.81      287.48     77.34 o 
  -3  11   8       26.74      108.04     38.82 o 
 -31   1   9      454.14      482.23     70.85 o 
 -29   1   9     2001.62     2146.24    121.17 o 
 -27   1   9     3920.95     4182.12    172.68 o 
 -25   1   9     2004.81     2456.63    124.34 o 
 -23   1   9     1988.26     1998.79    108.10 o 
 -21   1   9      243.75      271.21     49.31 o 
 -19   1   9     5593.20     5964.44    228.42 o 
 -17   1   9    13406.81    13532.38    270.33 o 
 -15   1   9    17658.46    17657.70    283.42 o 
 -13   1   9    13330.97    13432.51    223.95 o 
 -11   1   9     4175.61     4119.95    127.96 o 
  -9   1   9      946.35      973.66     57.96 o 
  -7   1   9    11084.93    11176.73    377.39 o 
  -5   1   9    24522.88    22666.18   1686.34 o 
  -3   1   9    15134.88    15297.61    352.38 o 
  -1   1   9     6692.68     6739.54    188.19 o 
   1   1   9       79.51       71.37     24.63 o 
   3   1   9     1436.23     1403.60     72.84 o 
   5   1   9     9560.21     9769.06    178.77 o 
   7   1   9     9266.09     9161.86    261.11 o 
   9   1   9     7496.54     7051.46    144.46 o 
  11   1   9     3684.54     3720.49     96.57 o 
  13   1   9       97.60       86.95     23.85 o 
  15   1   9     2298.09     2272.29     75.90 o 
  17   1   9     2888.08     2780.61    102.94 o 
  19   1   9     3266.40     3378.00    152.55 o 
  21   1   9     1681.45     1782.49    147.75 o 
  23   1   9      169.64      285.75     91.86 o 
 -30   2   9      755.36      869.03     93.57 o 
 -28   2   9     2140.93     2405.79    131.20 o 
 -26   2   9     3134.46     3240.23    209.28 o 
 -24   2   9     5406.16     5385.90    275.46 o 
 -22   2   9     1609.18     1739.32    100.50 o 
 -20   2   9     1444.73     1380.77     67.74 o 
 -18   2   9     5242.19     5493.93    142.74 o 
 -16   2   9     7073.46     7137.19    167.55 o 
 -14   2   9    10281.85    10022.66    214.50 o 
 -12   2   9     5310.79     5039.28    121.41 o 
 -10   2   9        0.04       13.49     21.99 o 
  -8   2   9     3087.84     2901.57    104.65 o 
  -6   2   9    13463.39    12776.53    367.75 o 
  -4   2   9    12843.75    12431.39    297.85 o 
  -2   2   9     6555.00     6248.28    178.78 o 
   0   2   9     4051.26     4265.90    164.00 o 
   2   2   9      226.34      231.99     47.12 o 
   4   2   9     6753.18     6532.75    181.39 o 
   6   2   9     7246.71     7377.92    147.18 o 
   8   2   9     6879.06     7090.22    242.05 o 
  10   2   9     2527.96     2582.32    106.32 o 
  12   2   9      369.14      405.25     37.59 o 
  14   2   9      189.63      192.63     29.95 o 
  16   2   9     1839.52     1739.34     93.79 o 
  18   2   9     3214.28     3348.62    115.71 o 
  20   2   9      490.20      566.18     71.53 o 
  22   2   9       16.88       27.20     37.40 o 
 -29   3   9       76.55      150.11     45.83 o 
 -27   3   9      148.45      126.02     44.03 o 
 -25   3   9      101.27      245.04     51.17 o 
 -23   3   9      546.82      597.71     69.30 o 
 -21   3   9       59.84      110.14     34.91 o 
 -19   3   9     1100.32     1130.39     62.95 o 
 -17   3   9     1096.83      992.72     57.31 o 
 -15   3   9      518.94      542.46     44.89 o 
 -13   3   9       86.75       75.44     19.96 o 
 -11   3   9      126.45      171.53     25.78 o 
  -9   3   9      355.93      304.45     41.61 o 
  -7   3   9      844.91      873.78     60.55 o 
  -5   3   9      729.46      808.84     58.33 o 
  -3   3   9      306.06      298.26     41.79 o 
  -1   3   9       83.15      310.10    130.53 o 
   1   3   9      393.24      416.45     49.40 o 
   3   3   9       10.05      -13.08     21.23 o 
   5   3   9      412.61      430.31     35.51 o 
   7   3   9      407.73      429.00     33.12 o 
   9   3   9     1012.00      959.60     45.36 o 
  11   3   9      194.55      180.74     29.48 o 
  13   3   9       13.94       32.07     21.71 o 
  15   3   9      167.19      191.73     36.07 o 
  17   3   9      159.02      170.13     48.07 o 
  19   3   9      265.05      311.75     50.19 o 
  21   3   9        9.28       47.27     37.30 o 
 -28   4   9     2783.34     3017.46    145.18 o 
 -26   4   9     3132.94     3181.31    282.50 o 
 -24   4   9     2697.06     2864.12    133.23 o 
 -22   4   9      117.88      148.41     33.67 o 
 -20   4   9     1330.63     1424.42     69.93 o 
 -18   4   9     5213.79     5257.17    141.54 o 
 -16   4   9     8707.42     8549.57    193.57 o 
 -14   4   9    15942.69    15773.01    305.47 o 
 -12   4   9     1374.75     1366.70     67.33 o 
 -10   4   9     1274.44     1159.64     52.82 o 
  -8   4   9     5273.37     5377.61    163.28 o 
  -6   4   9     7764.27     7652.35    210.33 o 
  -4   4   9    13337.77    13084.75    318.69 o 
  -2   4   9     6924.99     6856.67    198.15 o 
   0   4   9     8281.70     8088.51    320.20 o 
   2   4   9      213.89      197.84     73.33 o 
   4   4   9     6377.56     6306.77    157.62 o 
   6   4   9    14498.41    14818.80    253.49 o 
   8   4   9    13712.97    14019.87    219.52 o 
  10   4   9     5171.28     5203.94    109.36 o 
  12   4   9      468.99      495.49     36.89 o 
  14   4   9     1107.23     1118.94     92.22 o 
  16   4   9     2909.44     2912.77    107.63 o 
  18   4   9     3813.05     4074.59    133.56 o 
  20   4   9     1286.61     1393.00     79.27 o 
 -27   5   9     1209.56     1262.37    158.80 o 
 -25   5   9     1391.87     1545.08    166.81 o 
 -23   5   9     1481.08     1425.72    103.84 o 
 -21   5   9      354.11      445.19    109.84 o 
 -19   5   9     1494.69     1598.55     97.10 o 
 -17   5   9     5608.65     5267.32    180.99 o 
 -15   5   9     3302.49     3348.06    135.40 o 
 -13   5   9     2246.55     2158.28    117.85 o 
 -11   5   9     3428.00     3251.47    119.31 o 
  -9   5   9      414.01      442.70     51.14 o 
  -7   5   9     2058.87     1972.30     93.37 o 
  -5   5   9     4070.72     3981.97    140.06 o 
  -3   5   9     3912.00     4036.34    197.36 o 
  -1   5   9     2324.96     2296.39    104.70 o 
   1   5   9       23.48       12.12     56.65 o 
   3   5   9     1069.61     1138.00    164.65 o 
   5   5   9     2720.36     2675.16     96.72 o 
   7   5   9      515.59      558.22     50.98 o 
   9   5   9     2279.70     2321.38     79.41 o 
  11   5   9      318.32      376.14     60.80 o 
  13   5   9       89.71       61.36     37.83 o 
  15   5   9     1408.93     1592.10    136.92 o 
  17   5   9     1062.19     1230.94     93.33 o 
  19   5   9      641.65      730.69     88.93 o 
 -26   6   9      328.30      363.96     95.76 o 
 -24   6   9        4.22      -41.77     40.64 o 
 -22   6   9       16.60       29.90     64.78 o 
 -20   6   9      531.05      602.11     73.53 o 
 -18   6   9     1331.77     1386.47     96.88 o 
 -16   6   9     2622.83     2630.57    122.85 o 
 -14   6   9     1238.68     1321.52    119.04 o 
 -12   6   9       90.56       84.00     35.96 o 
 -10   6   9      560.38      492.65     86.44 o 
  -8   6   9      651.47      655.98    120.78 o 
  -6   6   9     1028.23     1052.08     76.21 o 
  -4   6   9     1580.87     1781.66    138.22 o 
  -2   6   9      800.24      920.25     73.30 o 
   0   6   9       10.60        7.34     21.85 o 
   2   6   9      437.48      420.34     47.14 o 
   4   6   9     1059.96     1085.06     79.64 o 
   6   6   9       40.25       89.11     43.93 o 
   8   6   9     1078.68     1017.51     94.38 o 
  10   6   9      881.86      810.03     80.83 o 
  12   6   9        5.13        6.28     29.07 o 
  14   6   9       69.88       68.93     32.72 o 
  16   6   9      133.11      165.28     48.04 o 
  18   6   9      625.50      711.23    110.27 o 
 -23   7   9      472.55      455.07     98.90 o 
 -21   7   9       38.87       -1.56     34.36 o 
 -19   7   9     1009.96     1173.89    105.50 o 
 -17   7   9     3501.80     3622.54    171.69 o 
 -15   7   9     3855.46     3810.48    240.58 o 
 -13   7   9     2937.07     2643.96    122.86 o 
 -11   7   9      279.72      185.62     46.51 o 
  -9   7   9      323.76      287.94     49.81 o 
  -7   7   9     2930.93     2923.79    185.23 o 
  -5   7   9    10364.67    10359.94    528.71 o 
  -3   7   9     5800.98     5412.80    183.12 o 
  -1   7   9     1210.40     1261.73    109.33 o 
   1   7   9       24.95       11.79     26.44 o 
   3   7   9      634.75      723.18     63.41 o 
   5   7   9     3491.79     3664.19    156.08 o 
   7   7   9     5157.85     5011.91    149.25 o 
   9   7   9     2807.50     3096.38    146.95 o 
  11   7   9      805.72      852.89     89.63 o 
  13   7   9       27.69       81.78     31.63 o 
  15   7   9      865.11      718.99     83.35 o 
 -22   8   9       66.85      141.03     76.91 o 
 -20   8   9       70.01      115.47     69.98 o 
 -18   8   9      110.68      119.37     69.98 o 
 -16   8   9      918.45      936.97    132.58 o 
 -14   8   9      720.22      807.64    122.19 o 
 -12   8   9       60.26      -40.73     52.64 o 
 -10   8   9        1.06      -43.33     45.71 o 
  -8   8   9      646.82      677.65    111.57 o 
  -6   8   9     1097.05     1188.12     89.26 o 
  -4   8   9      799.18      805.76     76.26 o 
  -2   8   9     1200.62     1056.70     94.56 o 
   0   8   9       15.71       35.55     27.81 o 
   2   8   9      140.30      153.30     36.27 o 
   4   8   9      493.64      552.93     58.95 o 
   6   8   9      807.28      837.31     67.23 o 
   8   8   9      950.82     1030.70     95.74 o 
  10   8   9      124.79      200.18     93.48 o 
  12   8   9       31.83       21.48     41.39 o 
 -17   9   9      892.19      923.11    137.13 o 
 -15   9   9      747.48      708.89     85.83 o 
 -13   9   9      288.76      292.07     63.40 o 
 -11   9   9       38.26       26.86     41.81 o 
  -9   9   9     1155.87     1306.56    145.15 o 
  -7   9   9     1221.36     1384.05     94.19 o 
  -5   9   9     1464.55     1460.84     92.77 o 
  -3   9   9     1084.54     1169.39     92.53 o 
  -1   9   9       93.05      110.02     33.25 o 
   1   9   9        0.06       35.11     28.98 o 
   3   9   9      122.14      212.09     38.60 o 
   5   9   9      541.45      631.51     62.82 o 
   7   9   9      535.77      458.42    125.87 o 
   9   9   9     1163.25     1169.12    163.02 o 
 -10  10   9        0.96       15.60     45.49 o 
  -8  10   9       38.30      112.65     56.98 o 
  -6  10   9      991.86     1293.13    147.97 o 
  -4  10   9     1579.81     1590.19    221.30 o 
  -2  10   9     1026.51     1006.38     89.84 o 
   0  10   9      255.66      276.43     46.24 o 
   2  10   9       70.36      107.84     33.79 o 
   4  10   9      638.21      651.87    108.97 o 
 -30   0  10      326.97      448.66     91.64 o 
 -28   0  10      119.99      212.31     67.59 o 
 -26   0  10     1720.62     1990.72    162.26 o 
 -24   0  10     3829.95     4148.46    235.92 o 
 -22   0  10     6318.94     6154.78    293.12 o 
 -20   0  10     6677.05     6909.12    309.80 o 
 -18   0  10      937.55      877.41     77.23 o 
 -16   0  10      810.92      871.03     76.69 o 
 -14   0  10     8450.66     7865.54    214.11 o 
 -12   0  10    16993.56    16057.45    516.47 o 
 -10   0  10     9503.93     8712.88    318.90 o 
  -8   0  10    14187.78    13462.95    450.83 o 
  -6   0  10      937.10     1076.27     95.76 o 
  -4   0  10     6961.05     6682.30    268.85 o 
  -2   0  10    14356.95    13993.72    471.84 o 
   0   0  10    17722.97    18152.80    588.61 o 
   2   0  10    10037.70     9608.90    357.67 o 
   4   0  10     2530.21     2482.49    147.53 o 
   6   0  10       52.33       24.45     26.28 o 
   8   0  10    10855.30    10540.90    357.24 o 
  10   0  10    14030.51    14289.97    357.02 o 
  12   0  10     7777.93     7239.77    218.24 o 
  14   0  10     2642.79     2740.93    139.30 o 
  16   0  10      678.50      625.73     67.25 o 
  18   0  10      219.46      155.98     67.59 o 
  20   0  10     2334.71     2284.05    182.20 o 
 -29   1  10      101.08      149.36     41.30 o 
 -27   1  10      116.22      157.63     42.20 o 
 -25   1  10     1097.71     1199.58     99.11 o 
 -23   1  10     1262.42     1249.37    118.72 o 
 -21   1  10      286.29      315.88     62.18 o 
 -19   1  10      359.81      468.19     47.09 o 
 -17   1  10       17.39       12.31     16.46 o 
 -15   1  10     2303.75     2187.16     67.38 o 
 -13   1  10     3633.03     3292.66     96.10 o 
 -11   1  10     3141.94     2967.66    110.63 o 
  -9   1  10     3043.91     2818.93    107.63 o 
  -7   1  10      160.27      156.82     32.14 o 
  -5   1  10      493.35      472.33     56.54 o 
  -3   1  10     6621.95     6537.77    188.73 o 
  -1   1  10     6915.66     7156.06    203.19 o 
   1   1  10     4028.87     3806.07    134.26 o 
   3   1  10      873.58      908.11     67.78 o 
   5   1  10        0.45        6.53     23.45 o 
   7   1  10      103.75       92.63     22.33 o 
   9   1  10      235.62      298.75     33.79 o 
  11   1  10     1233.82     1272.44     57.74 o 
  13   1  10      863.80      873.41     52.74 o 
  15   1  10      731.05      865.97     54.09 o 
  17   1  10        0.22       32.27     32.47 o 
  19   1  10        0.62       -8.67     39.52 o 
  21   1  10       94.92      158.98     84.38 o 
 -30   2  10       82.80       97.71     59.58 o 
 -28   2  10       26.00       66.36     35.44 o 
 -26   2  10      209.36      278.82     57.03 o 
 -24   2  10     4662.21     4729.51    180.89 o 
 -22   2  10     4387.73     4383.08    166.90 o 
 -20   2  10      849.30      865.83     60.17 o 
 -18   2  10        7.72       22.95     23.97 o 
 -16   2  10      751.19      787.31     53.61 o 
 -14   2  10     5451.48     5088.84    112.00 o 
 -12   2  10     3388.87     3138.41    114.51 o 
 -10   2  10     3474.46     3288.92    118.20 o 
  -8   2  10     1915.73     1939.59     88.82 o 
  -6   2  10      513.44      492.77     51.45 o 
  -4   2  10     2219.70     2357.16    101.09 o 
  -2   2  10     4339.76     4232.86    143.68 o 
   0   2  10     5612.48     5683.48    200.18 o 
   2   2  10     5649.76     5294.38    168.05 o 
   4   2  10      619.37      657.92     61.31 o 
   6   2  10        0.73       -5.92     16.22 o 
   8   2  10      849.04      883.30     51.09 o 
  10   2  10     2709.80     2536.92    117.31 o 
  12   2  10     2708.71     2524.66     81.98 o 
  14   2  10     1182.67     1195.58     74.08 o 
  16   2  10       37.00       50.56     27.18 o 
  18   2  10      164.09      191.06     36.68 o 
  20   2  10       12.62       16.44     39.43 o 
 -29   3  10      134.93      156.76     47.83 o 
 -27   3  10      297.66      374.47     60.82 o 
 -25   3  10     3481.38     3705.08    170.39 o 
 -23   3  10     3549.98     3645.16    153.75 o 
 -21   3  10     2156.97     2379.95    115.16 o 
 -19   3  10      823.07      832.71     58.17 o 
 -17   3  10      110.20      100.68     28.54 o 
 -15   3  10     1131.71     1102.99     58.15 o 
 -13   3  10     6244.45     5708.81    137.38 o 
 -11   3  10    18272.15    17867.28    407.19 o 
  -9   3  10     9050.04     8970.89    325.40 o 
  -7   3  10      762.19      786.83    104.31 o 
  -5   3  10      324.98      314.33     83.73 o 
  -3   3  10     1527.35     1612.20     83.79 o 
  -1   3  10    34462.79    34497.88    732.92 o 
   1   3  10    25421.65    25539.88    565.95 o 
   3   3  10     5168.83     5179.93    498.60 o 
   5   3  10      191.26      207.53     42.81 o 
   7   3  10     1352.28     1333.37     63.26 o 
   9   3  10     8609.36     8502.12    172.62 o 
  11   3  10     6550.95     6316.15    223.80 o 
  13   3  10     3839.93     4003.51    127.63 o 
  15   3  10      850.06      781.96     63.49 o 
  17   3  10       65.71       38.61     28.51 o 
  19   3  10      389.45      372.64     48.39 o 
 -28   4  10       26.87       16.90     63.26 o 
 -26   4  10        5.05      -14.51     57.19 o 
 -24   4  10      594.19      582.72     83.08 o 
 -22   4  10      720.02      766.13     61.95 o 
 -20   4  10       54.19       69.16     31.77 o 
 -18   4  10      266.14      250.18     37.56 o 
 -16   4  10       18.86       90.02     25.88 o 
 -14   4  10     1205.32     1112.63     89.50 o 
 -12   4  10     1038.48      882.24     55.98 o 
 -10   4  10      487.50      491.47     53.92 o 
  -8   4  10       38.72       35.43     34.01 o 
  -6   4  10      173.82      255.27     44.18 o 
  -4   4  10      109.94      146.46     38.32 o 
  -2   4  10      888.91      890.67     70.68 o 
   0   4  10        4.36       46.38     31.92 o 
   2   4  10       82.30      125.42     39.97 o 
   4   4  10        3.69       46.91     81.46 o 
   6   4  10      405.28      428.48     51.00 o 
   8   4  10      110.19      139.84     25.48 o 
  10   4  10      489.15      604.27     44.96 o 
  12   4  10      642.88      682.70     58.59 o 
  14   4  10       13.79       46.03     33.88 o 
  16   4  10       33.76       84.54     31.01 o 
  18   4  10       90.88       86.22     34.26 o 
 -27   5  10      621.73      867.21    140.82 o 
 -25   5  10     1379.11     1639.54    173.31 o 
 -23   5  10     2889.02     3351.48    150.94 o 
 -21   5  10     1165.80     1167.56     94.48 o 
 -19   5  10      776.07      747.89     78.66 o 
 -17   5  10      106.47      118.46     45.64 o 
 -15   5  10     2048.56     1931.31    103.02 o 
 -13   5  10     1849.13     1691.40     94.36 o 
 -11   5  10     2957.40     2665.31    111.74 o 
  -9   5  10     5224.42     5200.24    168.27 o 
  -7   5  10     1122.60     1060.60     76.71 o 
  -5   5  10      238.62      280.51     47.58 o 
  -3   5  10     1495.32     1502.30     86.62 o 
  -1   5  10     3509.94     3687.21    142.61 o 
   1   5  10     3393.25     3411.49    137.87 o 
   3   5  10     2935.06     2679.60    122.47 o 
   5   5  10        3.00        7.94     26.31 o 
   7   5  10     1796.73     1759.19     81.97 o 
   9   5  10     2694.85     2500.37     98.32 o 
  11   5  10     1177.72     1290.68     76.65 o 
  13   5  10      800.97      954.10     86.35 o 
  15   5  10      875.43      912.38     86.16 o 
  17   5  10        7.52       38.64     31.44 o 
 -24   6  10     1792.03     1945.77    120.48 o 
 -22   6  10     3059.98     3213.92    150.53 o 
 -20   6  10     2457.49     2409.06    126.16 o 
 -18   6  10      215.60      182.74     51.33 o 
 -16   6  10      289.78      293.88     56.68 o 
 -14   6  10     3707.98     3215.33    136.29 o 
 -12   6  10     3366.64     3357.72    201.04 o 
 -10   6  10     3954.60     3662.60    208.08 o 
  -8   6  10     4440.87     4033.37    173.85 o 
  -6   6  10      671.99      565.93     63.84 o 
  -4   6  10      731.52      753.22     72.31 o 
  -2   6  10     4652.41     4663.86    272.43 o 
   0   6  10     6641.55     7204.42    515.17 o 
   2   6  10     3832.84     3930.61    179.49 o 
   4   6  10     1677.32     1751.99    102.57 o 
   6   6  10       85.68       64.92     43.98 o 
   8   6  10     1442.15     1551.76     97.26 o 
  10   6  10     2551.45     2778.64    194.76 o 
  12   6  10     3281.38     3479.83    334.71 o 
  14   6  10      816.87      845.77    116.99 o 
  16   6  10       48.20       87.07     51.45 o 
 -23   7  10       45.93      121.43     51.32 o 
 -21   7  10        1.67       -0.44     41.35 o 
 -19   7  10       83.67       91.35     47.20 o 
 -17   7  10       96.40      129.93     47.03 o 
 -15   7  10       18.76        6.50     37.16 o 
 -13   7  10       39.13       81.21     41.59 o 
 -11   7  10       12.80       21.01     56.98 o 
  -9   7  10       45.38       49.76     37.15 o 
  -7   7  10       13.47       37.94     34.08 o 
  -5   7  10       22.39       23.04     35.14 o 
  -3   7  10       12.30       -3.47     47.44 o 
  -1   7  10        5.00       61.96     49.61 o 
   1   7  10        0.03       31.58     28.43 o 
   3   7  10       60.39       89.38     32.30 o 
   5   7  10        7.05       30.71     33.25 o 
   7   7  10       39.52       92.03     54.65 o 
   9   7  10      223.87      203.83     69.98 o 
  11   7  10        4.55       22.36     55.03 o 
  13   7  10       21.06       39.70     44.00 o 
 -20   8  10      484.59      458.41    104.42 o 
 -18   8  10       70.93      166.60     77.99 o 
 -16   8  10      122.53      121.32     70.19 o 
 -14   8  10     1144.08     1273.53     94.30 o 
 -12   8  10     1976.94     1893.95    118.07 o 
 -10   8  10     1980.60     1752.84    150.35 o 
  -8   8  10      748.89      769.80     77.00 o 
  -6   8  10       11.52       75.53     42.11 o 
  -4   8  10      615.08      708.42    112.87 o 
  -2   8  10     1794.18     1766.99    160.31 o 
   0   8  10     2508.77     2479.78    126.74 o 
   2   8  10     2481.62     2420.21    103.20 o 
   4   8  10      597.81      553.20     58.63 o 
   6   8  10        0.42       14.37     27.46 o 
   8   8  10      419.18      531.23     91.75 o 
  10   8  10      982.83     1082.49    128.79 o 
 -15   9  10       13.28      116.99     75.17 o 
 -13   9  10      373.64      453.86    102.04 o 
 -11   9  10     1774.18     1711.25    153.17 o 
  -9   9  10     1938.84     1899.08    162.70 o 
  -7   9  10      589.23      614.39    104.20 o 
  -5   9  10       34.09       24.04     30.87 o 
  -3   9  10      418.44      484.13     64.55 o 
  -1   9  10     1083.12     1283.16    100.00 o 
   1   9  10     1191.67     1391.94     86.85 o 
   3   9  10      141.31      171.00     37.53 o 
   5   9  10        4.86      -17.84     32.71 o 
   7   9  10      147.24      129.77     74.52 o 
  -6  10  10       13.10      144.72     58.93 o 
  -4  10  10       48.35       41.34     34.27 o 
  -2  10  10       50.85      100.95     38.36 o 
 -29   1  11     1258.89     1625.06    123.92 o 
 -27   1  11      981.18     1062.68     98.29 o 
 -25   1  11      226.64      282.66     56.11 o 
 -23   1  11      186.58      272.32     49.12 o 
 -21   1  11     2070.09     2032.64    110.29 o 
 -19   1  11     7102.22     7082.91    175.61 o 
 -17   1  11     8654.86     8592.29    167.93 o 
 -15   1  11     2815.25     2697.43     78.41 o 
 -13   1  11     1422.05     1209.33     92.51 o 
 -11   1  11      663.24      601.13     81.57 o 
  -9   1  11    10141.63     9434.75    248.20 o 
  -7   1  11    14461.54    13600.48    330.55 o 
  -5   1  11    10678.47    10648.78    391.47 o 
  -3   1  11     4399.78     4376.05    150.15 o 
  -1   1  11       99.63       64.64     32.11 o 
   1   1  11     1803.87     1643.16     87.61 o 
   3   1  11     6232.65     6315.70    195.29 o 
   5   1  11     7746.67     7802.08    227.38 o 
   7   1  11     3596.50     3690.53    132.21 o 
   9   1  11      395.42      551.14     46.31 o 
  11   1  11      258.15      264.48     36.28 o 
  13   1  11     1426.10     1357.54     64.56 o 
  15   1  11     2615.31     2703.62     89.87 o 
  17   1  11     2377.00     2490.78    103.04 o 
  19   1  11      919.85     1048.14    101.85 o 
 -28   2  11     1812.89     1972.83    116.69 o 
 -26   2  11      823.17     1092.85     99.55 o 
 -24   2  11      308.77      392.55     58.70 o 
 -22   2  11       62.76      102.90     38.95 o 
 -20   2  11     1553.16     1570.48     75.10 o 
 -18   2  11     5389.00     5227.43    157.25 o 
 -16   2  11     3667.32     3455.69    108.22 o 
 -14   2  11      878.93      868.49     52.97 o 
 -12   2  11      345.31      254.93     44.63 o 
 -10   2  11     3902.23     3671.73    131.35 o 
  -8   2  11     6878.03     6746.98    197.83 o 
  -6   2  11     8043.36     7759.81    219.47 o 
  -4   2  11     2488.43     2490.46    109.53 o 
  -2   2  11      851.50      671.98     82.32 o 
   0   2  11     1667.09     1465.24     84.51 o 
   2   2  11     2495.89     2218.73    130.20 o 
   4   2  11     5876.82     5920.75    239.39 o 
   6   2  11     5475.28     5283.28    221.41 o 
   8   2  11     1974.72     2258.61     78.46 o 
  10   2  11      569.87      623.33     48.80 o 
  12   2  11      251.86      285.69     37.36 o 
  14   2  11     2021.38     1876.60     87.50 o 
  16   2  11     2523.69     2516.48    108.71 o 
  18   2  11     1456.49     1520.80     84.05 o 
 -27   3  11        1.70       22.03     34.90 o 
 -25   3  11        0.86       25.27     38.04 o 
 -23   3  11      109.80      172.07     45.39 o 
 -21   3  11      328.64      389.33     48.20 o 
 -19   3  11      114.79      142.36     44.84 o 
 -17   3  11       66.28      106.90     30.62 o 
 -15   3  11      336.47      327.20     40.20 o 
 -13   3  11      120.22      149.55     28.71 o 
 -11   3  11      343.24      374.92     77.12 o 
  -9   3  11      673.77      680.60     62.02 o 
  -7   3  11      736.37      768.66     66.87 o 
  -5   3  11      813.37      824.83     70.44 o 
  -3   3  11      165.94      181.46     40.75 o 
  -1   3  11     1804.85     1680.80     91.29 o 
   1   3  11      835.20      860.57     72.76 o 
   3   3  11      995.73     1132.52    108.97 o 
   5   3  11      610.97      624.21    129.44 o 
   7   3  11      996.59      901.74     62.62 o 
   9   3  11      547.28      534.35     46.10 o 
  11   3  11        1.37       15.98     22.96 o 
  13   3  11      179.63      231.18     41.73 o 
  15   3  11      134.92      151.28     36.90 o 
  17   3  11      121.60      167.67     37.23 o 
 -26   4  11      619.82      904.91    146.88 o 
 -24   4  11      139.46       54.16     68.03 o 
 -22   4  11      249.46      335.50     72.57 o 
 -20   4  11     2880.70     3021.17    238.74 o 
 -18   4  11     5387.77     5476.57    170.01 o 
 -16   4  11     6987.51     6434.49    165.10 o 
 -14   4  11     2801.81     2663.48    111.43 o 
 -12   4  11      188.55      138.84     29.62 o 
 -10   4  11     6451.05     6034.02    263.22 o 
  -8   4  11    10267.79    10466.86    615.15 o 
  -6   4  11     9643.77     9429.00    258.98 o 
  -4   4  11     4214.93     4101.94    149.62 o 
  -2   4  11      699.21      670.49     68.82 o 
   0   4  11      170.68      201.02     47.72 o 
   2   4  11     4899.42     4944.18    176.68 o 
   4   4  11    10100.22     9951.98    281.39 o 
   6   4  11     5993.52     5961.23    200.12 o 
   8   4  11      397.21      429.55     48.94 o 
  10   4  11      440.55      557.83     47.54 o 
  12   4  11      348.93      325.58     58.66 o 
  14   4  11     2196.52     2225.85    119.83 o 
  16   4  11     2565.73     2556.55    245.35 o 
 -25   5  11      294.68      364.17     97.06 o 
 -23   5  11        7.88       38.05     50.59 o 
 -21   5  11     1210.35     1093.55     96.42 o 
 -19   5  11     1843.61     1811.61    108.70 o 
 -17   5  11     1612.81     1597.38    101.25 o 
 -15   5  11      312.80      272.43     54.19 o 
 -13   5  11      632.65      530.55     97.92 o 
 -11   5  11        3.45      -16.58     30.24 o 
  -9   5  11      811.98      792.52     71.06 o 
  -7   5  11     3437.31     3412.20    136.72 o 
  -5   5  11     2449.95     2321.01    111.04 o 
  -3   5  11     2025.83     2061.76    120.89 o 
  -1   5  11       13.18       28.54     33.69 o 
   1   5  11      689.88      744.16     75.90 o 
   3   5  11     1383.54     1661.25     99.49 o 
   5   5  11      916.32     1006.56     86.22 o 
   7   5  11     1628.14     1740.52     84.97 o 
   9   5  11        0.96       68.86     37.17 o 
  11   5  11      269.31      298.31     76.69 o 
  13   5  11      426.89      583.22     69.70 o 
  15   5  11      684.66      894.09     94.13 o 
 -24   6  11      234.45      295.37     64.58 o 
 -22   6  11      850.25      875.70     90.84 o 
 -20   6  11     1327.70     1457.80    147.75 o 
 -18   6  11      797.06      775.63     83.46 o 
 -16   6  11      357.35      322.25     61.37 o 
 -14   6  11      337.16      277.35     55.97 o 
 -12   6  11      339.97      318.68     88.82 o 
 -10   6  11     3284.96     3061.37    130.63 o 
  -8   6  11     1464.80     1455.52    164.11 o 
  -6   6  11      521.25      541.97     88.50 o 
  -4   6  11      741.66      774.15     75.58 o 
  -2   6  11       47.66       40.34     35.78 o 
   0   6  11      311.19      290.66     60.23 o 
   2   6  11      357.69      377.60     61.42 o 
   4   6  11      102.48       40.95     38.94 o 
   6   6  11      309.19      373.34     53.78 o 
   8   6  11      551.46      617.13     76.77 o 
  10   6  11      182.03      238.67     55.49 o 
  12   6  11        0.07       60.23     50.04 o 
 -21   7  11      401.06      445.36     69.70 o 
 -19   7  11     1911.94     2049.53    119.10 o 
 -17   7  11     2487.71     2572.91    134.64 o 
 -15   7  11     1349.45     1353.28     98.79 o 
 -13   7  11        2.05       15.59     38.31 o 
 -11   7  11      588.18      610.93    114.39 o 
  -9   7  11     2085.28     2161.22    111.14 o 
  -7   7  11     5879.75     5837.25    335.04 o 
  -5   7  11     4210.84     4267.22    167.23 o 
  -3   7  11     1059.07     1131.27     92.68 o 
  -1   7  11      126.56      118.12     47.78 o 
   1   7  11     2667.05     2757.55    202.02 o 
   3   7  11     3333.93     3421.17    153.76 o 
   5   7  11     3706.26     4002.50    138.43 o 
   7   7  11     2574.18     2732.89    113.46 o 
   9   7  11      622.92      652.15     83.08 o 
  11   7  11       78.23       61.74     61.96 o 
 -18   8  11      393.65      325.32     62.65 o 
 -16   8  11      714.89      731.01     82.92 o 
 -14   8  11      422.52      331.72     60.91 o 
 -12   8  11       21.97        4.79     38.20 o 
 -10   8  11      319.19      402.74     89.91 o 
  -8   8  11      405.00      512.30     98.68 o 
  -6   8  11      303.60      507.53     69.71 o 
  -4   8  11      356.50      341.85     60.97 o 
  -2   8  11       21.87       14.09     43.98 o 
   0   8  11       33.62       89.26     54.16 o 
   2   8  11       58.04      111.14     56.98 o 
   4   8  11      258.26      314.29     58.19 o 
   6   8  11      131.71      244.70     54.01 o 
   8   8  11       52.11       87.52     72.79 o 
 -11   9  11      512.64      626.09    110.70 o 
  -9   9  11     1193.96     1250.45    148.83 o 
  -7   9  11      621.38      806.34    123.92 o 
  -5   9  11      395.56      390.45    116.55 o 
  -3   9  11       73.13       64.16     39.46 o 
  -1   9  11       58.06      153.82     62.18 o 
   1   9  11      158.00      330.38     82.32 o 
 -28   0  12     1052.03     1168.78    150.35 o 
 -26   0  12     2559.26     2709.96    192.81 o 
 -24   0  12     2497.88     2784.92    191.08 o 
 -22   0  12     3207.61     3039.48    197.36 o 
 -20   0  12      123.64      140.82     57.41 o 
 -18   0  12     1792.21     1511.64     87.07 o 
 -16   0  12     8641.34     7845.85    309.36 o 
 -14   0  12    20772.73    19756.16    635.84 o 
 -12   0  12    12200.42    11228.30    406.85 o 
 -10   0  12     2533.27     2367.24    148.62 o 
  -8   0  12        1.24       17.76     39.00 o 
  -6   0  12     3755.53     3050.74    175.26 o 
  -4   0  12    10752.06    10615.42    402.30 o 
   0   0  12    11484.25    11167.85    419.85 o 
   2   0  12     2337.59     2271.70    152.95 o 
   4   0  12       11.12      -16.03     36.18 o 
   6   0  12     3101.63     3003.30    184.36 o 
   8   0  12     5539.21     6086.75    284.88 o 
  10   0  12     6625.34     6660.26    486.14 o 
  12   0  12     3136.04     3353.26    147.81 o 
  14   0  12      158.43      264.62     54.65 o 
  16   0  12      189.74      161.18     74.96 o 
 -27   1  12      437.94      482.28     67.15 o 
 -25   1  12     1956.66     2075.03    122.19 o 
 -23   1  12     1298.20     1162.26     95.82 o 
 -21   1  12      129.32      176.81     42.18 o 
 -19   1  12       28.19       63.94     26.44 o 
 -17   1  12      676.56      648.20     45.56 o 
 -15   1  12     1422.67     1162.14     53.33 o 
 -13   1  12      884.75      938.82     72.02 o 
 -11   1  12      760.01      709.50     64.13 o 
  -9   1  12       47.64       54.70     31.79 o 
  -7   1  12       56.81       58.67     76.47 o 
  -5   1  12     1381.55     1296.90     81.49 o 
  -3   1  12      675.48      651.97     66.91 o 
  -1   1  12      827.20      961.40     78.71 o 
   1   1  12     1579.93     1601.56     91.76 o 
   3   1  12      113.17      123.96     59.25 o 
   5   1  12       72.57      110.08     39.64 o 
   7   1  12      470.47      485.70     63.70 o 
   9   1  12     2483.30     2516.18     86.52 o 
  11   1  12     1265.04     1278.92     72.69 o 
  13   1  12      291.79      367.11     62.95 o 
  15   1  12       11.56       -6.73     28.42 o 
  17   1  12      145.61       97.92     70.84 o 
 -26   2  12     1050.16     1049.19     95.27 o 
 -24   2  12     1600.75     1740.28    103.68 o 
 -22   2  12     1005.20     1110.95     91.99 o 
 -20   2  12       28.01      -27.12     21.88 o 
 -18   2  12      987.05      895.09     61.68 o 
 -16   2  12     2426.51     2369.76     90.29 o 
 -14   2  12     1881.49     1749.49     73.32 o 
 -12   2  12     2130.40     1887.12     95.49 o 
 -10   2  12     1962.66     2014.46     98.82 o 
  -8   2  12       24.34       26.82     31.20 o 
  -6   2  12     2198.32     2070.20    102.15 o 
  -4   2  12     3829.27     3622.26    140.16 o 
  -2   2  12     2104.48     1929.05    101.87 o 
   0   2  12     3376.33     3331.10    177.75 o 
   2   2  12      762.70      702.78     71.41 o 
   4   2  12       50.33       78.95     34.55 o 
   6   2  12      754.75      762.72     74.07 o 
   8   2  12     1377.21     1381.25    260.84 o 
  10   2  12     2645.76     2665.42    114.32 o 
  12   2  12      912.48      982.10     61.08 o 
  14   2  12       97.58       95.98     33.83 o 
  16   2  12       72.31      124.19     37.78 o 
 -27   3  12     1217.88     1399.72    131.07 o 
 -25   3  12     3159.32     3486.94    210.90 o 
 -23   3  12     5410.10     5386.56    277.73 o 
 -21   3  12      486.51      520.77     55.87 o 
 -19   3  12      346.45      409.73     48.46 o 
 -17   3  12     1172.74     1262.17     69.35 o 
 -15   3  12     4831.35     4634.25    133.05 o 
 -13   3  12    11378.42    10569.20    288.03 o 
 -11   3  12     3374.01     2995.79    250.33 o 
  -9   3  12      519.54      535.96     62.80 o 
  -7   3  12      870.33      817.94     72.85 o 
  -5   3  12     2553.60     2428.82    113.33 o 
  -3   3  12     9249.23     9798.76    273.67 o 
  -1   3  12    12587.95    12292.81    324.60 o 
   1   3  12     6721.46     6596.69    211.90 o 
   3   3  12       69.02       96.84     38.60 o 
   5   3  12     1621.50     1409.23     93.81 o 
   7   3  12     6157.99     6077.54    205.25 o 
   9   3  12     6209.23     6436.64    173.88 o 
  11   3  12     3071.96     3490.69    114.04 o 
  13   3  12      586.04      635.85     62.09 o 
  15   3  12        1.81       51.00     29.42 o 
 -24   4  12      137.30      196.28     82.11 o 
 -22   4  12        1.73      -53.36     35.57 o 
 -20   4  12       61.78       86.31     45.06 o 
 -18   4  12       18.10       21.00     40.32 o 
 -16   4  12      419.90      499.90     67.37 o 
 -14   4  12      334.71      344.89     83.19 o 
 -12   4  12     1145.46     1171.41    130.09 o 
 -10   4  12      407.58      385.68     57.71 o 
  -8   4  12        5.69       37.31     34.77 o 
  -6   4  12        4.51       39.81     33.80 o 
  -4   4  12      284.72      301.30     53.27 o 
  -2   4  12      320.98      344.50     55.38 o 
   0   4  12      963.27      892.88     82.14 o 
   2   4  12      106.99       92.85     40.44 o 
   4   4  12      204.22      132.50     43.96 o 
   6   4  12        5.50       22.86     33.70 o 
   8   4  12       19.37       18.30     33.05 o 
  10   4  12      259.46      331.17     64.34 o 
  12   4  12      159.58      136.48     52.86 o 
  14   4  12        1.82       54.19     33.24 o 
 -23   5  12      309.51      387.30    111.25 o 
 -21   5  12        1.46       -5.18     40.27 o 
 -19   5  12       53.84       46.38     45.10 o 
 -17   5  12     1817.76     1803.99    111.21 o 
 -15   5  12     4753.55     4417.83    481.27 o 
 -13   5  12     2840.79     2891.51    193.68 o 
 -11   5  12      268.83      323.92     71.38 o 
  -9   5  12       87.00      131.10     42.72 o 
  -7   5  12       49.38       89.05     39.32 o 
  -5   5  12     1932.92     1964.87    105.84 o 
  -3   5  12     3426.39     3432.01    145.14 o 
  -1   5  12     3615.89     3662.39    153.42 o 
   1   5  12     3603.92     3309.65    145.91 o 
   3   5  12       52.78       79.50     41.92 o 
   5   5  12      316.14      383.52     61.36 o 
   7   5  12     1149.62     1339.66     95.73 o 
   9   5  12     2883.43     2700.51    132.37 o 
  11   5  12     1175.95     1149.93    141.03 o 
  13   5  12      322.17      531.85    105.94 o 
 -22   6  12     1885.56     2113.40    126.00 o 
 -20   6  12      299.57      368.01     66.93 o 
 -18   6  12      221.43      254.10     58.19 o 
 -16   6  12     1295.21     1126.73     95.89 o 
 -14   6  12     2324.67     2272.15    121.94 o 
 -12   6  12     3289.64     2891.29    198.01 o 
 -10   6  12     2371.37     2113.04    112.33 o 
  -8   6  12      226.92      187.50     47.10 o 
  -6   6  12      911.95     1016.03     97.92 o 
  -4   6  12     4113.80     4342.63    170.91 o 
  -2   6  12     3485.51     3652.91    156.40 o 
   0   6  12     1415.64     1581.90    106.69 o 
   2   6  12      231.69      181.69     50.57 o 
   4   6  12        8.00        0.54     68.03 o 
   6   6  12     1240.48     1434.29    102.54 o 
   8   6  12     1700.71     1955.71    132.04 o 
  10   6  12     1710.53     1916.41    165.73 o 
 -19   7  12      261.74      350.11     64.23 o 
 -17   7  12      171.95      239.73     56.94 o 
 -15   7  12       34.39       18.17     42.19 o 
 -13   7  12        0.87      -27.90     30.58 o 
 -11   7  12        0.11       -5.63     58.71 o 
  -9   7  12        7.32      -10.11     36.67 o 
  -7   7  12        1.14       97.74     55.68 o 
  -5   7  12       30.08       40.34     39.67 o 
  -3   7  12        8.04       54.24     39.15 o 
  -1   7  12       20.89      106.74     42.43 o 
   1   7  12        0.02       54.43     38.13 o 
   3   7  12       43.57       99.96     41.89 o 
   5   7  12       38.13      126.65     44.05 o 
   7   7  12       41.07       87.91     42.76 o 
 -14   8  12     1226.02     1242.68    105.01 o 
 -12   8  12      927.78      889.05     89.31 o 
 -10   8  12      138.19      102.04     59.36 o 
  -8   8  12       23.18       28.16     43.54 o 
  -6   8  12      640.86      656.50     78.87 o 
  -4   8  12     1573.05     1843.06    115.45 o 
  -2   8  12     1021.10     1281.50    106.30 o 
   0   8  12      969.65     1144.49    231.16 o 
   2   8  12      550.11      556.76    102.04 o 
 -25   1  13      186.87      183.76     53.29 o 
 -23   1  13     1722.01     1713.24    103.02 o 
 -21   1  13     3282.29     2947.85    135.87 o 
 -19   1  13     4011.28     4040.17    178.76 o 
 -17   1  13     1414.76     1400.22     60.09 o 
 -15   1  13        2.18       -4.04     24.57 o 
 -13   1  13     1791.32     1478.54    112.44 o 
 -11   1  13     3620.10     3315.81    133.17 o 
  -9   1  13     6731.85     5998.61    192.77 o 
  -7   1  13     7317.95     7227.00    308.93 o 
  -5   1  13     2522.80     2553.30    119.34 o 
  -3   1  13      109.29       44.10     35.04 o 
  -1   1  13     1965.31     1918.89    193.35 o 
   1   1  13     4197.00     4286.90    162.97 o 
   3   1  13     4416.95     4404.63    229.96 o 
   5   1  13     3525.18     3611.02    178.84 o 
   7   1  13      509.49      644.88     72.93 o 
   9   1  13      421.08      441.04     85.46 o 
  11   1  13     1172.19     1216.06     97.75 o 
  13   1  13     1547.65     1635.97     73.20 o 
 -26   2  13       45.89      181.11     64.13 o 
 -24   2  13      984.41     1011.17     92.01 o 
 -22   2  13      872.72      971.71     86.08 o 
 -20   2  13     1288.97     1367.51     73.52 o 
 -18   2  13     2358.17     2299.07     92.38 o 
 -16   2  13      595.68      561.55     52.52 o 
 -14   2  13        8.98       20.61     23.62 o 
 -12   2  13     1137.15      990.20     88.82 o 
 -10   2  13     4750.84     4418.28    159.30 o 
  -8   2  13     4384.03     4390.96    160.62 o 
  -6   2  13     2006.87     2223.78    110.67 o 
  -4   2  13      388.84      361.78     58.06 o 
  -2   2  13      937.29      762.96     76.35 o 
   0   2  13     4342.77     4035.91    160.54 o 
   2   2  13     3580.91     3690.86    163.78 o 
   4   2  13     2793.14     2900.28    133.74 o 
   6   2  13     1105.97     1036.55     89.19 o 
   8   2  13        1.51       68.64     35.96 o 
  10   2  13      514.53      497.21     64.64 o 
  12   2  13     1008.56     1122.88     67.33 o 
 -23   3  13      737.42      750.61     81.80 o 
 -21   3  13      254.46      309.45     47.40 o 
 -19   3  13       55.89      107.12     32.88 o 
 -17   3  13        1.94        7.70     26.96 o 
 -15   3  13       70.07       89.73     43.44 o 
 -13   3  13        8.56       51.51     27.51 o 
 -11   3  13      572.26      575.40     66.01 o 
  -9   3  13     1236.02     1131.44     85.12 o 
  -7   3  13      635.73      626.78     70.30 o 
  -5   3  13      165.39      172.77     55.46 o 
  -3   3  13       24.61       20.38     41.27 o 
  -1   3  13       94.96       61.62     69.22 o 
   1   3  13      574.64      594.57     74.12 o 
   3   3  13      309.74      378.46     60.51 o 
   5   3  13      309.27      342.06     55.67 o 
   7   3  13      226.11      262.54     51.14 o 
   9   3  13       27.65       -2.88     29.98 o 
  11   3  13       14.41       58.71     31.95 o 
  13   3  13       70.57       52.49     46.36 o 
 -22   4  13      893.22      945.46     93.03 o 
 -20   4  13     2332.91     2431.23    128.02 o 
 -18   4  13     3741.74     3620.50    157.78 o 
 -16   4  13      896.95      874.42     85.79 o 
 -14   4  13       64.32       31.20     60.01 o 
 -12   4  13     1223.05     1139.52     85.64 o 
 -10   4  13     7358.97     7072.84    221.21 o 
  -8   4  13     7757.92     7780.03    245.89 o 
  -6   4  13     2708.13     2723.43    128.72 o 
  -4   4  13      455.08      533.06     70.30 o 
  -2   4  13      752.24      728.76    124.03 o 
   0   4  13     6645.66     6274.68    215.60 o 
   2   4  13     4814.08     4947.33    187.37 o 
   4   4  13     2898.67     3285.56    250.44 o 
   6   4  13      161.86      259.60     53.76 o 
   8   4  13        9.53       53.57     32.20 o 
  10   4  13      323.22      251.89     48.96 o 
 -21   5  13      683.47      704.94     84.28 o 
 -19   5  13      715.01      812.64    201.37 o 
 -17   5  13      501.73      591.68     77.52 o 
 -15   5  13      112.71      120.18     47.06 o 
 -13   5  13      384.94      380.21     94.02 o 
 -11   5  13      635.44      673.97     82.54 o 
  -9   5  13     1659.79     1526.41    103.20 o 
  -7   5  13     2066.81     2193.85    232.13 o 
  -5   5  13      958.78     1050.37     90.52 o 
  -3   5  13      201.80      213.34    117.20 o 
  -1   5  13      431.91      422.97     65.21 o 
   1   5  13      376.89      508.08     74.93 o 
   3   5  13      688.10      780.95     84.23 o 
   5   5  13     1111.14     1274.71    165.51 o 
   7   5  13      113.42      226.85     62.50 o 
   9   5  13      115.37      176.52     45.88 o 
 -18   6  13      108.37      160.62     51.61 o 
 -16   6  13        1.76       18.44     40.85 o 
 -14   6  13       45.33       40.00     40.94 o 
 -12   6  13      607.11      601.18    112.65 o 
 -10   6  13     1176.80     1208.86    114.39 o 
  -8   6  13      952.63      954.19    143.63 o 
  -6   6  13      639.56      655.61     77.05 o 
  -4   6  13      282.55      326.50     70.30 o 
  -2   6  13       33.28       68.04     46.14 o 
   0   6  13      203.60      227.65    122.29 o 
   2   6  13      416.42      454.59    106.37 o 
   4   6  13      579.90      491.36     71.72 o 
   6   6  13      428.58      496.77     74.30 o 
 -15   7  13       32.58      -26.59     41.54 o 
 -13   7  13      531.65      482.89    107.67 o 
 -11   7  13     1744.12     1676.15    175.91 o 
  -9   7  13     3453.97     3449.15    152.83 o 
  -7   7  13     1984.90     1877.98    112.30 o 
  -5   7  13      577.44      626.81     78.18 o 
  -3   7  13       15.22       53.14     39.04 o 
  -1   7  13      941.78     1009.36     98.04 o 
   1   7  13     2439.06     2527.69    283.04 o 
   3   7  13     2265.31     2521.29    136.92 o 
 -24   0  14     1997.46     2058.09    163.78 o 
 -22   0  14       71.12      203.86     64.56 o 
 -20   0  14     1181.43      956.69    117.85 o 
 -18   0  14     4279.96     3850.14    151.71 o 
 -16   0  14     6277.82     5790.52    193.24 o 
 -14   0  14     6017.03     5962.83    276.00 o 
 -12   0  14     2910.09     2923.36    184.36 o 
 -10   0  14       24.17       85.14     61.74 o 
  -8   0  14     1845.55     1538.15    135.18 o 
  -6   0  14     4056.01     3682.25    212.09 o 
  -4   0  14     8088.51     7362.98    330.38 o 
  -2   0  14     5990.15     5927.09    290.52 o 
   0   0  14     1933.37     2016.06    157.50 o 
   2   0  14       55.53       44.84     45.93 o 
   4   0  14     1935.19     1721.65    143.63 o 
   6   0  14     2470.11     2687.43    183.06 o 
   8   0  14     1556.99     1878.50    153.38 o 
  10   0  14      980.92     1120.25    133.45 o 
 -23   1  14      155.41      172.68     83.41 o 
 -21   1  14       30.25       38.63     48.31 o 
 -19   1  14      218.06      241.91     52.88 o 
 -17   1  14      530.66      426.48     41.98 o 
 -15   1  14      452.28      522.15     52.37 o 
 -13   1  14      691.02      701.17     73.58 o 
 -11   1  14       70.25       81.88     41.27 o 
  -9   1  14       23.38        6.43     36.43 o 
  -7   1  14      319.91      254.62     53.69 o 
  -5   1  14      729.43      675.76     76.89 o 
  -3   1  14      356.95      389.54     80.70 o 
  -1   1  14      497.62      588.76    135.51 o 
   1   1  14      100.69       99.74     47.44 o 
   3   1  14       93.38      139.26     40.98 o 
   5   1  14      494.28      659.35     76.70 o 
   7   1  14     1290.03     1475.22     95.97 o 
   9   1  14     1040.14     1177.30     97.43 o 
  11   1  14      190.64      256.54     56.87 o 
 -22   2  14       55.38       70.60     34.70 o 
 -20   2  14      200.45      229.91     39.89 o 
 -18   2  14     1493.18     1345.37     72.17 o 
 -16   2  14     1091.51     1165.90     69.53 o 
 -14   2  14     1068.30      996.46     83.42 o 
 -12   2  14     1598.42     1575.93     96.20 o 
 -10   2  14        0.28      -23.13     37.30 o 
  -8   2  14      932.27      887.58     94.89 o 
  -6   2  14     2321.16     2158.37    140.71 o 
  -4   2  14     1535.60     1585.29    102.14 o 
  -2   2  14     1206.68     1305.69     98.41 o 
   0   2  14      375.55      441.67     66.82 o 
   2   2  14        0.15       25.73     34.84 o 
   4   2  14      392.33      447.80     70.84 o 
   6   2  14      707.54      604.76     71.55 o 
   8   2  14     1745.59     1826.59    110.03 o 
  10   2  14      710.50      792.42    110.27 o 
 -21   3  14       20.98      -14.82     28.37 o 
 -19   3  14     1425.34     1576.72     82.36 o 
 -17   3  14     3289.80     3005.42    124.89 o 
 -15   3  14     6838.79     6439.40    303.51 o 
 -13   3  14     2905.11     3171.56    138.78 o 
 -11   3  14      115.53      234.21     55.02 o 
  -9   3  14      654.31      688.19     75.66 o 
  -7   3  14     2246.71     2245.89    117.80 o 
  -5   3  14     4854.58     4704.76    179.39 o 
  -3   3  14     2437.80     2511.99    127.52 o 
  -1   3  14      682.37      862.16    105.40 o 
   1   3  14      247.77      296.51     56.26 o 
   3   3  14      387.23      478.87     66.47 o 
   5   3  14     2767.05     2986.98    141.26 o 
   7   3  14     1694.42     1973.87    113.04 o 
   9   3  14     1431.81     1501.11    104.14 o 
 -20   4  14       38.24       44.87     43.16 o 
 -18   4  14      189.71      107.13     65.43 o 
 -16   4  14       13.42       75.68     51.67 o 
 -14   4  14      127.67      186.31     78.42 o 
 -12   4  14      700.06      631.28     74.39 o 
 -10   4  14      102.95       74.39     46.18 o 
  -8   4  14       94.35      104.46     50.26 o 
  -6   4  14      197.92      217.23     59.68 o 
  -4   4  14       24.98       80.43     41.92 o 
  -2   4  14      831.58      810.61     86.76 o 
   0   4  14      617.57      531.89     71.26 o 
   2   4  14        9.90       95.37     42.67 o 
   4   4  14       22.38       62.37     35.83 o 
   6   4  14       12.39        9.24     36.61 o 
   8   4  14       47.83       72.41     35.70 o 
 -19   5  14      917.89      923.19     96.31 o 
 -17   5  14     1908.48     1782.33    112.51 o 
 -15   5  14     2782.93     2435.47    130.86 o 
 -13   5  14     1433.40     1654.71    165.95 o 
 -11   5  14        1.89        6.10     40.74 o 
  -9   5  14      393.79      369.87     65.33 o 
  -7   5  14      716.32      746.31     81.12 o 
  -5   5  14     1758.50     1953.45    156.52 o 
  -3   5  14     1523.53     1666.24    161.07 o 
  -1   5  14     1262.96     1126.94     99.54 o 
   1   5  14      178.94      242.98     54.90 o 
   3   5  14       54.00      126.49     49.01 o 
   5   5  14      263.23      326.29     60.04 o 
 -14   6  14     1375.37     1378.70    158.36 o 
 -12   6  14      591.87      633.03    120.02 o 
 -10   6  14        6.05       57.85     49.24 o 
  -8   6  14      591.01      622.51    141.36 o 
  -6   6  14     2233.06     2238.30    177.75 o 
  -4   6  14     2265.26     2212.37    124.54 o 
  -2   6  14     1117.12     1179.60    103.17 o 
   0   6  14       23.49       37.03     43.98 o 
   2   6  14       53.40       63.22     47.00 o 
  -7   7  14       10.60       -9.53     56.54 o 
 -21   1  15     1259.10     1198.24     96.70 o 
 -19   1  15      426.02      528.14     53.66 o 
 -17   1  15        3.77       30.41     24.89 o 
 -15   1  15     1217.34     1101.59     88.19 o 
 -13   1  15     2494.16     2314.29    121.24 o 
 -11   1  15     2736.53     2601.94    126.83 o 
  -9   1  15     2481.39     2481.41    158.15 o 
  -7   1  15      883.59     1134.55     94.89 o 
  -5   1  15       37.46       -8.28     40.82 o 
  -3   1  15     1363.68     1258.10    102.02 o 
  -1   1  15     3814.35     3703.45    235.92 o 
   1   1  15     2779.58     2930.63    138.32 o 
   3   1  15     1117.12     1101.05     95.44 o 
   5   1  15      185.60      220.57     50.08 o 
   7   1  15       78.69       69.89     37.22 o 
 -20   2  15      444.16      435.72     51.53 o 
 -18   2  15      284.39      321.34     44.44 o 
 -16   2  15       13.99       51.18     25.40 o 
 -14   2  15      429.04      411.49     64.51 o 
 -12   2  15     1190.78     1178.30     93.74 o 
 -10   2  15     1518.53     1558.02    102.09 o 
  -8   2  15     1181.45      947.70     87.85 o 
  -6   2  15      214.86      283.35     58.85 o 
  -4   2  15       40.21       25.59     38.31 o 
  -2   2  15     1006.57      983.93     92.51 o 
   0   2  15     2330.99     2287.71    129.77 o 
   2   2  15     1421.72     1581.07    102.32 o 
   4   2  15      237.48      325.08    115.47 o 
   6   2  15       38.51       75.52     38.05 o 
 -19   3  15       19.10       52.61     46.08 o 
 -17   3  15       30.66       55.56     31.86 o 
 -15   3  15        5.04       13.44     26.99 o 
 -13   3  15        6.74       17.76     41.48 o 
 -11   3  15      129.56      160.47     52.64 o 
  -9   3  15      341.25      337.16     71.27 o 
  -7   3  15       17.66       28.64     40.13 o 
  -5   3  15       63.68       51.04     47.44 o 
  -3   3  15       23.95       18.21     35.65 o 
  -1   3  15       35.42       50.79     38.14 o 
   1   3  15       22.54       37.75     40.64 o 
   3   3  15      123.76      176.88     45.85 o 
   5   3  15       49.28       33.82     33.63 o 
 -16   4  15      291.35      201.86     53.41 o 
 -14   4  15     1496.64     1469.91    158.36 o 
 -12   4  15     1930.29     2096.46    117.68 o 
 -10   4  15     1581.89     1846.27    115.28 o 
  -8   4  15     1114.04     1255.00    132.26 o 
  -6   4  15      148.56      107.26     98.79 o 
  -4   4  15       50.57       63.52     37.48 o 
  -2   4  15     2062.38     2041.14    119.48 o 
   0   4  15     3192.22     3295.38    157.64 o 
   2   4  15     1685.90     1888.41    119.52 o 
 -13   5  15      724.15      769.94    130.20 o 
 -11   5  15     1017.99     1159.93     99.22 o 
  -9   5  15      712.78      731.88     86.23 o 
  -7   5  15      323.47      412.68     69.21 o 
  -5   5  15      102.59      102.12     44.07 o 
  -3   5  15      521.57      579.46     77.72 o 
  -1   5  15      405.12      434.07     69.50 o 
 -16   0  16     1166.51     1103.57    145.47 o 
 -14   0  16      182.98      414.65     94.46 o 
 -12   0  16        0.24      -71.49     48.53 o 
 -10   0  16      548.97      704.73    113.74 o 
  -8   0  16     2320.21     2356.84    183.28 o 
  -6   0  16     3590.08     3664.49    232.67 o 
  -4   0  16     1259.35     1574.98    160.75 o 
  -2   0  16        1.07      -30.11     54.59 o 
   0   0  16       94.63      140.17     60.23 o 
   2   0  16      869.27      737.23    118.50 o 
 -17   1  16      330.21      361.41     59.40 o 
 -15   1  16      670.59      638.22     76.28 o 
 -13   1  16      507.50      618.98     77.23 o 
 -11   1  16       23.44       43.78     42.47 o 
  -9   1  16      472.20      428.66     70.91 o 
  -7   1  16      585.00      697.45     96.95 o 
  -5   1  16      395.98      439.77     71.68 o 
  -3   1  16      375.08      407.55     71.90 o 
  -1   1  16        0.12       47.26     40.71 o 
   1   1  16      177.85      204.18     52.21 o 
 -16   2  16      398.38      418.58     60.59 o 
 -14   2  16      518.77      544.11     73.53 o 
 -12   2  16       12.42       71.97     45.56 o 
 -10   2  16      541.10      507.55     73.27 o 
  -8   2  16     1019.20     1044.20     97.32 o 
  -6   2  16      751.40      768.10    105.40 o 
  -4   2  16      497.20      466.75     87.41 o 
  -2   2  16       91.09      111.09     44.55 o 
   0   2  16       20.03        2.65     39.14 o 
 -13   3  16      257.34      262.84     58.36 o 
 -11   3  16       97.72       61.63     44.72 o 
  -9   3  16     1688.09     1910.01    152.95 o 
  -7   3  16     2221.82     2155.65    127.45 o 
  -5   3  16     1427.26     1496.63    115.00 o 
  -3   3  16      221.33      267.62     95.76 o 
  -8   4  16      114.82      204.51     80.81 o 
                                                 
